# Supplementary material for: The CAIDE dementia risk score indicates elevated cognitive risk in late adulthood: a structural and functional neuroimaging study
Source: GeroScience. 2025 Jun 26;48(1):1399–413. doi: 10.1007/s11357-025-01766-8 (PMC12972359; doi:10.1007/s11357-025-01766-8)
Supplement: Supplementary file 1 — Supplementary file1 (XLSX 20 KB) [file 11357_2025_1766_MOESM1_ESM.xlsx]

## Sheet: Munka1
Author	Year	Name of cohort	The number of all participants	The number of dementia cases	Type of dementia	Follow-up time: mean (year) [year]	Follow-up time: median (IQR) [year]	Follow-up time (SD, year)	Predictive value
									AUC	CI min	CI max	HR	CI min	CI max	OR	CI min	CI max
Anstey	2014	MAP	903	158	all-cause dementia	3,5		3	0.488	0.426	0.549
Anstey	2014	KP	905	181	all-cause dementia	6		5.7	0.538	0.496	0.579
Anstey	2014	CVHS	2496	277	all-cause dementia	6			0.57	0.541	0.6
Anstey	2014	MAP	903	158	Alzheimer disease	3.5		3	0.491	0.427	0.554
Anstey	2014	KP	905	181	Alzheimer disease	6		5.7	0.533	0.487	0.58
Anstey	2014	CVHS	2496	277	Alzheimer disease	6			0.568	0.536	0.6
Exalto	2013	KPNC	12247	2767	all-cause dementia	40			0.747	0,734	0.747
Fayosse	2020	W II S	7553	318	all-cause dementia	23.5		4				2.24	1.98	2.25
Fayosse	2020	W II S	6773	267	all-cause dementia	17.8		2,3				1.22	1.09	1.38
Fayosse	2020	W II S	7008	301	all-cause dementia	14		2				1.03	0.92	1.16
Fayosse	2020	W II S	6455	267	all-cause dementia	9.6		2,1				1.05	0.93	1.18
Geethadevi	2022	HCS	3306	120	all-cause dementia		7.1	1.8	0.54	0.49	0.58
Hua *	2022	TH	13559	543	all-cause dementia				0.944	0.939	0.95
Hua	2022	TH	20690	236	all-cause dementia				0.926	0.913	0.939
Hua	2022	TH	13559	1025	all-cause dementia				0.947	0.942	0.951
Hua	2022	TH	20690	628	all-cause dementia				0.896	0.886	0.906
Hua	2022	TH	13559	3517	all-cause dementia				0.977	0.975	0.98
Hua	2022	TH	20690	3643	all-cause dementia				0.857	0.851	0.863
Huque *2	2023	MAP	843	589	all-cause dementia		5 (1; 2)		0.5	0.46	0.54
Huque*3	2023	MAP	1472	589	all-cause dementia		5 (1; 2)		0.5	0.47	0.53
Huque*2	2023	HRS-ADAMS	421	106	all-cause dementia		5 (2; 6)		0.56	0.49	0.63
Huque*3	2023	HRS-ADAMS	432	106	all-cause dementia		5 (2; 6)		0.55	0.48	0.63
Huque*2	2023	CHS-CS	3097	480	all-cause dementia		6 (0,2; 7,7)		0.57	0.52	0.61
Huque*3	2023	CHS-CS	3273	480	all-cause dementia		6 (0,2; 7,7)		0.55	0.52	0.58
Huque*4	2023	MAP	2184	589	all-cause dementia		5 (1; 2)								0.87	0.63	1.2
Huque*4	2023	MAP	2184	589	all-cause dementia		5 (1; 2)								1.18	0.78	1.78
Huque*5	2023	HRS-ADAMS	548	106	all-cause dementia		5 (2; 6)								0.41	0.15	1.11
Huque*5	2023	HRS-ADAMS	548	106	all-cause dementia		5 (2; 6)								1.15	0.54	2.46
Huque*5	2023	HRS-ADAMS	548	106	all-cause dementia		5 (2; 6)								0.98	0.47	2.07
Huque*5	2023	HRS-ADAMS	548	106	all-cause dementia		5 (2; 6)								1.63	0.74	3.58
Huque*6	2023	CHS-CS	3375	480	all-cause dementia		6 (0,2; 7,7)								1.07	0.82	1.39
Huque*6	2023	CHS-CS	3375	480	all-cause dementia		6 (0,2; 7,7)								1.26	0.88	1.82
Huque*6	2023	CHS-CS	3375	480	all-cause dementia		6 (0,2; 7,7)								2.04	1.44	2.88
Kivimaki	2024	UKB	465929	3421	all cause dementia (Apoe+)	(10)			0.73	0.72	0.73
Kivimaki	2024	UKB	465929	3421	AD (Apoe+)	(10)			0.74	0.73	0.76
Kivimaki	2024	UKB	465929	3421	vascular dementia (Apoe+)	(10)			0.76	0.74	0.77
Kivimaki	2024	UKB	465929	3421	frontotemporal dementia (Apoe+)	(10)			0.64	0.58	0.69
Kivimaki	2024	UKB	465929	3421	parkinson dementia (Apoe+)	(10)			0.69	0.65	0.73
Kivimaki	2024	UKB	465929	3421	all cause dementia	(10)			0.66	0.65	0.77
Kivimaki	2024	UKB	465929	3421	AD	(10)			0.66	0.65	0.77
Kivimaki	2024	UKB	465929	3421	vascular dementia	(10)			0.7	0.68	0.72
Kivimaki	2024	UKB	465929	3421	frontotemporal dementia	(10)			0.61	0.57	0.66
Kivimaki	2024	UKB	465929	3421	parkinson dementia	(10)			0.63	0.6	0.67
Kivimaki	2024	UKB	113225	683	incident dementia (Apoe+)	(10)						5.14	4.26	6.2
Kivimaki	2024	UKB	68017	611	incident dementia (Apoe+)	(10)						7.72	6.39	9.33
Kivimaki	2024	UKB	94527	994	incident dementia (Apoe+)	(10)						9.12	7.6	10.95
Kivimaki	2024	UKB	43537	560	incident dementia (Apoe+)	(10)						11.38	9.4	13.77
Kivimaki	2024	UKB	83368	345	incident dementia	(10)						5.29	4.13	6.79
Kivimaki	2024	UKB	49577	377	incident dementia	(10)						9.8	7.66	12.54
Kivimaki	2024	UKB	72687	747	incident dementia	(10)						13.37	10.56	16.93
Kivimaki	2024	UKB	57540	957	incident dementia	(10)						22.03	17.44	27.83
Kivipleto	2006	CAIDE	1409	61	all-cause dementia	20.9		4.9	0.769	0.709	0.829
Kivipleto	2006	CAIDE	1409	61	all-cause dementia (Apoe+)	20.9		4.9	0.776	0.717	0.836
Licher	2017	RS	6667	171-696	incident dementia-Alzheimer disease	(2)	13,2 (10,1; 16,3)		0.49	0.42	0.56
Licher	2017	RS	6667	171-696	incident dementia-Alzheimer disease	(5)	13,2 (10,1; 16,3)		0,54	0.5	0.58
Licher	2017	RS	6667	171-696	incident dementia-Alzheimer disease	(10)	13,2 (10,1; 16,3)		0.55	0.53	0.58
Licher	2017	RS	6667	171-696	incident dementia-Alzheimer disease	(15)	13,2 (10,1; 16,3)		0.55	0.53	0.57
Shang	2022	UKB	4714858	6189	all-cause dementia	11.6			0,701	0,695	0,707
Stephan	2020	Total sample	11143	1069	all-cause dementia	3.8		1.2	0.55	0.53	0.57
Stephan	2020	Cuba	2944	182	all-cause dementia	4		1.3	0.57	0.52	0.61
Stephan	2020	Dominican Republic	2011	165	all-cause dementia	4,3		1.5	0.52	0.47	0.57
Stephan	2020	Peru	1933	77	all-cause dementia	3		0.8	0.63	0.5	0.75
Stephan	2020	Venezuela	1965	155	all-cause dementia	3.9		1.1	0.53	0.48	0.59
Stephan	2020	Mexico	2003	130	all-cause dementia	2.8		0.6	0.58	0.53	0.63
Stephan	2020	Puerto rico	1998	153	all-cause dementia	4		1.2	0.55	0.51	0.59
Stephan	2020	China	2162	207	all-cause dementia	4.4		1.2	0.55	0.5	0.61
Virta	2013	CAIDE	591		all-cause dementia (Apoe+)	22.6		2.3	0.754	0.696	0.812
Virta	2013	CAIDE	439		all-cause dementia	22.6		2.3	0.742	0.694	0.789
Virta	2013	CAIDE	591		all-cause dementia	22.6		2.3							2.23	0.8	6.18
Virta	2013	CAIDE	591		all-cause dementia	22.6		2.3							6.81	2.56	18.1
Virta	2013	CAIDE	591		all-cause dementia	22.6		2.3							10.4	4.11	26.1
Virta	2013	CAIDE	439		all-cause dementia (Apoe+)	22.6		2.3							0.66	0.15	2.96
Virta	2013	CAIDE	439		all-cause dementia (Apoe+)	22.6		2.3							4.66	1.61	13.5
Virta	2013	CAIDE	439		all-cause dementia (Apoe+)	22.6		2.3							8.56	3.06	24
You	2022	CAIDE	425159	5287	all-cause dementia		11.9		0.705	0.007	0.007
You	2022	CAIDE	425159	5287	all-cause dementia (Apoe+)		11.9		0.651	0.008	0.008
You	2022	CAIDE	425159	2416	Alzheimer disease		11.9		0.718	0.003	0.003
You	2022	CAIDE	425159	2416	Alzheimer disease (Appoe+)		11.9		0.638	0.005	0.005
Zheng	2023	CAIDE	429033	6477	all-cause dementia	12.8			0.657	0.651	0.663
Table 1. * Validation study with internal and external validations and different cut-off values: internal validation cutoffs: 6,793 (AUC: 0,944; 6,255 (AUC: 0,947; 4,904 (AUC: 0,977); external validation cut-offs: 6,714 (AUC: 0,926; 6,553 (AUC: 0,896); 5,7 (AUC: 0,857) *2 Model a: available variable model: CAIDE included 7 factors: age, gender, education, obesity, traumatic brain injury, physical…
Abbreviations: CAIDE: Cardiovascular Risk Factors, Aging, and Dementia, CHS-CS: Cardiovascular Health Study Cognition Study, CVHS: Cardiovascular Health Cognition Study, HCS: Health and Cognition Study, HRS-ADAMS: Health and Retirement Study - Aging, Demographics and Memory Study, KPNC: Kaiser Permanente Medical Care Program of Northern California, KP: Kungsholmen Project, MAP: Rush Memory and Ag…
