# Supplementary material for: The CAIDE dementia risk score indicates elevated cognitive risk in late adulthood: a structural and functional neuroimaging study
Source: GeroScience. 2025 Jun 26;48(1):1399–413. doi: 10.1007/s11357-025-01766-8 (PMC12972359; doi:10.1007/s11357-025-01766-8)
Supplement: Supplementary file 2 — Supplementary file2 (XLSX 39 KB) [file 11357_2025_1766_MOESM2_ESM.xlsx]

## Sheet: correlations
Supplementary Table 2. A) The correlation betwwen CAIDE score values and volumetric data.
num	variable_X	category	variable_Y	Spearman's_rho	p-value	FDR_corrected_p-value
15	CAIDE_score	structural MRI	Left_Accumbens_area	-0.3734	0.00020992	0.00511681
41	CAIDE_score	structural MRI	BrainSegVolNotVent	-0.3755	0.000192327	0.00511681
46	CAIDE_score	structural MRI	rhCerebralWhiteMatterVol	-0.4031	5.61364e-05	0.00511681
47	CAIDE_score	structural MRI	CerebralWhiteMatterVol	-0.3785	0.000168773	0.00511681
50	CAIDE_score	structural MRI	SupraTentorialVol	-0.3751	0.000195008	0.00511681
51	CAIDE_score	structural MRI	SupraTentorialVolNotVent	-0.3872	0.000115521	0.00511681
171	CAIDE_score	structural MRI	rh_lateraloccipital_volume	-0.397	7.45511e-05	0.00511681
173	CAIDE_score	structural MRI	rh_lingual_volume	-0.3903	0.000100825	0.00511681
40	CAIDE_score	structural MRI	BrainSegVol	-0.3627	0.000326889	0.00637434
45	CAIDE_score	structural MRI	lhCerebralWhiteMatterVol	-0.364	0.000310494	0.00637434
44	CAIDE_score	structural MRI	CortexVol	-0.3514	0.000514739	0.00839378
185	CAIDE_score	structural MRI	rh_precuneus_volume	-0.3513	0.00051654	0.00839378
42	CAIDE_score	structural MRI	lhCortexVol	-0.3467	0.000618908	0.00902683
43	CAIDE_score	structural MRI	rhCortexVol	-0.3455	0.00064808	0.00902683
7	CAIDE_score	structural MRI	Left_Putamen	-0.3419	0.000743096	0.00966024
190	CAIDE_score	structural MRI	rh_superiortemporal_volume	-0.3402	0.000793	0.00966468
141	CAIDE_score	structural MRI	lh_middletemporal_volume	-0.3346	0.000978965	0.0106055
167	CAIDE_score	structural MRI	rh_fusiform_volume	-0.336	0.000928725	0.0106055
49	CAIDE_score	structural MRI	TotalGrayVol	-0.3323	0.00106621	0.0109427
8	CAIDE_score	structural MRI	Left_Pallidum	-0.3278	0.00126045	0.0113478
128	CAIDE_score	structural MRI	lh_bankssts_volume	-0.3292	0.00119785	0.0113478
168	CAIDE_score	structural MRI	rh_inferiorparietal_volume	-0.3273	0.00128027	0.0113478
177	CAIDE_score	structural MRI	rh_paracentral_volume	-0.3233	0.00147876	0.0125374
48	CAIDE_score	structural MRI	SubCortGrayVol	-0.3163	0.00189581	0.0154034
153	CAIDE_score	structural MRI	lh_rostralmiddlefrontal_volume	-0.315	0.00198829	0.0155086
25	CAIDE_score	structural MRI	Right_Putamen	-0.3105	0.00231873	0.0155915
28	CAIDE_score	structural MRI	Right_Amygdala	-0.3115	0.00224454	0.0155915
135	CAIDE_score	structural MRI	lh_inferiortemporal_volume	-0.3124	0.00217094	0.0155915
137	CAIDE_score	structural MRI	lh_lateraloccipital_volume	-0.3111	0.00227388	0.0155915
138	CAIDE_score	structural MRI	lh_lateralorbitofrontal_volume	-0.3049	0.00280755	0.0182491
13	CAIDE_score	structural MRI	Left_Amygdala	-0.3016	0.00314053	0.019755
175	CAIDE_score	structural MRI	rh_middletemporal_volume	-0.2938	0.00405464	0.024708
27	CAIDE_score	structural MRI	Right_Hippocampus	-0.2923	0.00425	0.0251136
29	CAIDE_score	structural MRI	Right_Accumbens_area	-0.2885	0.00479802	0.0275181
118	CAIDE_score	structural MRI	rh_rostralmiddlefrontal_thickness	0.2851	0.00535222	0.0298195
143	CAIDE_score	structural MRI	lh_paracentral_volume	-0.2806	0.00615776	0.031599
155	CAIDE_score	structural MRI	lh_superiorparietal_volume	-0.2814	0.00600481	0.031599
188	CAIDE_score	structural MRI	rh_superiorfrontal_volume	-0.282	0.00588711	0.031599
12	CAIDE_score	structural MRI	Left_Hippocampus	-0.279	0.00647377	0.0318065
57	CAIDE_score	structural MRI	EstimatedTotalIntraCranialVol	-0.2786	0.0065374	0.0318065
151	CAIDE_score	structural MRI	lh_precuneus_volume	-0.2779	0.00668751	0.0318065
134	CAIDE_score	structural MRI	lh_inferiorparietal_volume	-0.2751	0.00728545	0.0338253
189	CAIDE_score	structural MRI	rh_superiorparietal_volume	-0.273	0.00775241	0.0351563
149	CAIDE_score	structural MRI	lh_posteriorcingulate_volume	-0.2684	0.008905	0.0380549
156	CAIDE_score	structural MRI	lh_superiortemporal_volume	-0.2681	0.00897705	0.0380549
157	CAIDE_score	structural MRI	lh_supramarginal_volume	-0.2691	0.00872592	0.0380549
162	CAIDE_score	structural MRI	rh_bankssts_volume	-0.258	0.0120693	0.0500747
23	CAIDE_score	structural MRI	Right_Thalamus	-0.2537	0.0136292	0.0553686
133	CAIDE_score	structural MRI	lh_fusiform_volume	-0.2491	0.0154949	0.0616635
146	CAIDE_score	structural MRI	lh_parstriangularis_volume	-0.2472	0.0163197	0.0636469
194	CAIDE_score	structural MRI	rh_transversetemporal_volume	-0.2461	0.0168198	0.0643109
3	CAIDE_score	structural MRI	Left_Cerebellum_White_Matter	-0.2397	0.019996	0.0749852
174	CAIDE_score	structural MRI	rh_medialorbitofrontal_volume	-0.2371	0.0213786	0.0786572
186	CAIDE_score	structural MRI	rh_rostralanteriorcingulate_volume	-0.2352	0.0224944	0.0812297
5	CAIDE_score	structural MRI	Left_Thalamus	-0.2255	0.0288556	0.0864081
22	CAIDE_score	structural MRI	Right_Cerebellum_Cortex	-0.225	0.0292458	0.0864081
30	CAIDE_score	structural MRI	Right_VentralDC	-0.2254	0.0289095	0.0864081
55	CAIDE_score	structural MRI	rhSurfaceHoles	0.2317	0.0246694	0.0864081
108	CAIDE_score	structural MRI	rh_paracentral_thickness	-0.2293	0.026229	0.0864081
110	CAIDE_score	structural MRI	rh_parsorbitalis_thickness	0.2291	0.0263511	0.0864081
129	CAIDE_score	structural MRI	lh_caudalanteriorcingulate_volume	-0.2277	0.0273198	0.0864081
150	CAIDE_score	structural MRI	lh_precentral_volume	-0.225	0.0292038	0.0864081
154	CAIDE_score	structural MRI	lh_superiorfrontal_volume	-0.2259	0.0285498	0.0864081
160	CAIDE_score	structural MRI	lh_transversetemporal_volume	-0.2254	0.0289663	0.0864081
183	CAIDE_score	structural MRI	rh_posteriorcingulate_volume	-0.2276	0.0273424	0.0864081
187	CAIDE_score	structural MRI	rh_rostralmiddlefrontal_volume	-0.2259	0.0285658	0.0864081
88	CAIDE_score	structural MRI	lh_frontalpole_thickness	0.2241	0.0299192	0.0870782
172	CAIDE_score	structural MRI	rh_lateralorbitofrontal_volume	-0.2212	0.0321735	0.0922622
191	CAIDE_score	structural MRI	rh_supramarginal_volume	-0.2183	0.034578	0.0977204
52	CAIDE_score	structural MRI	BrainSegVol_to_eTIV	-0.2154	0.0370643	0.102105
56	CAIDE_score	structural MRI	SurfaceHoles	0.2153	0.0371767	0.102105
103	CAIDE_score	structural MRI	rh_lateralorbitofrontal_thickness	0.2115	0.040768	0.110413
4	CAIDE_score	structural MRI	Left_Cerebellum_Cortex	-0.2041	0.0484436	0.129404
98	CAIDE_score	structural MRI	rh_fusiform_thickness	-0.2006	0.0526012	0.138611
195	CAIDE_score	structural MRI	rh_insula_volume	-0.1992	0.0542613	0.141079
16	CAIDE_score	structural MRI	Left_VentralDC	-0.1965	0.0576935	0.141687
26	CAIDE_score	structural MRI	Right_Pallidum	-0.1965	0.0577319	0.141687
136	CAIDE_score	structural MRI	lh_isthmuscingulate_volume	-0.1957	0.058703	0.141687
139	CAIDE_score	structural MRI	lh_lingual_volume	-0.1956	0.0588548	0.141687
144	CAIDE_score	structural MRI	lh_parsopercularis_volume	-0.1962	0.0581046	0.141687
184	CAIDE_score	structural MRI	rh_precentral_volume	-0.1964	0.0578184	0.141687
148	CAIDE_score	structural MRI	lh_postcentral_volume	-0.1925	0.0630911	0.150034
140	CAIDE_score	structural MRI	lh_medialorbitofrontal_volume	-0.1893	0.0675844	0.158783
130	CAIDE_score	structural MRI	lh_caudalmiddlefrontal_volume	-0.1874	0.0704747	0.161677
170	CAIDE_score	structural MRI	rh_isthmuscingulate_volume	-0.1877	0.0700312	0.161677
116	CAIDE_score	structural MRI	rh_precuneus_thickness	-0.1841	0.0756347	0.171497
11	CAIDE_score	structural MRI	Brain_Stem	-0.1828	0.0778794	0.174557
54	CAIDE_score	structural MRI	lhSurfaceHoles	0.1822	0.078885	0.174802
169	CAIDE_score	structural MRI	rh_inferiortemporal_volume	-0.1777	0.0866835	0.18935
182	CAIDE_score	structural MRI	rh_postcentral_volume	-0.1773	0.0873922	0.18935
152	CAIDE_score	structural MRI	lh_rostralanteriorcingulate_volume	-0.1734	0.0947064	0.202942
66	CAIDE_score	structural MRI	lh_isthmuscingulate_thickness	-0.1721	0.0972015	0.206025
73	CAIDE_score	structural MRI	lh_paracentral_thickness	-0.17	0.101472	0.212764
161	CAIDE_score	structural MRI	lh_insula_volume	-0.1689	0.103708	0.21514
95	CAIDE_score	structural MRI	rh_caudalmiddlefrontal_thickness	0.1664	0.108905	0.223543
90	CAIDE_score	structural MRI	lh_transversetemporal_thickness	-0.1638	0.114685	0.232954
121	CAIDE_score	structural MRI	rh_superiortemporal_thickness	-0.1627	0.117079	0.235365
39	CAIDE_score	structural MRI	CC_Anterior	-0.1615	0.119893	0.238562
176	CAIDE_score	structural MRI	rh_parahippocampal_volume	-0.1605	0.122158	0.240615
91	CAIDE_score	structural MRI	lh_insula_thickness	0.156	0.13331	0.259954
21	CAIDE_score	structural MRI	Right_Cerebellum_White_Matter	-0.1531	0.140759	0.271763
165	CAIDE_score	structural MRI	rh_cuneus_volume	-0.1496	0.150116	0.286987
83	CAIDE_score	structural MRI	lh_rostralmiddlefrontal_thickness	0.1475	0.156091	0.295513
24	CAIDE_score	structural MRI	Right_Caudate	-0.1438	0.166804	0.312757
59	CAIDE_score	structural MRI	lh_caudalanteriorcingulate_thickness	0.1428	0.169704	0.315165
32	CAIDE_score	structural MRI	Right_choroid_plexus	-0.1409	0.1755	0.322854
147	CAIDE_score	structural MRI	lh_pericalcarine_volume	-0.1403	0.177475	0.323436
94	CAIDE_score	structural MRI	rh_caudalanteriorcingulate_thickness	0.1385	0.182967	0.330358
163	CAIDE_score	structural MRI	rh_caudalanteriorcingulate_volume	-0.1364	0.19003	0.339962
125	CAIDE_score	structural MRI	rh_transversetemporal_thickness	-0.1348	0.195342	0.346288
112	CAIDE_score	structural MRI	rh_pericalcarine_thickness	0.1314	0.206754	0.363216
6	CAIDE_score	structural MRI	Left_Caudate	-0.1304	0.210383	0.366292
142	CAIDE_score	structural MRI	lh_parahippocampal_volume	-0.1271	0.222245	0.383521
75	CAIDE_score	structural MRI	lh_parsorbitalis_thickness	0.1232	0.236905	0.405233
82	CAIDE_score	structural MRI	lh_rostralanteriorcingulate_thickness	0.1223	0.240295	0.407456
72	CAIDE_score	structural MRI	lh_parahippocampal_thickness	0.1214	0.243617	0.409529
131	CAIDE_score	structural MRI	lh_cuneus_volume	-0.1147	0.270883	0.451472
37	CAIDE_score	structural MRI	CC_Central	-0.1106	0.28867	0.47303
109	CAIDE_score	structural MRI	rh_parsopercularis_thickness	0.111	0.286849	0.47303
34	CAIDE_score	structural MRI	Optic_Chiasm	0.1085	0.297716	0.483788
58	CAIDE_score	structural MRI	lh_bankssts_thickness	0.1077	0.301631	0.4861
36	CAIDE_score	structural MRI	CC_Mid_Posterior	-0.1054	0.311777	0.498331
111	CAIDE_score	structural MRI	rh_parstriangularis_thickness	0.1014	0.330888	0.524579
71	CAIDE_score	structural MRI	lh_middletemporal_thickness	0.0988	0.343456	0.540112
180	CAIDE_score	structural MRI	rh_parstriangularis_volume	-0.0972	0.351333	0.548079
68	CAIDE_score	structural MRI	lh_lateralorbitofrontal_thickness	0.0965	0.354895	0.549242
114	CAIDE_score	structural MRI	rh_posteriorcingulate_thickness	-0.0932	0.371518	0.565985
145	CAIDE_score	structural MRI	lh_parsorbitalis_volume	-0.0936	0.369336	0.565985
9	CAIDE_score	structural MRI	X3rd_Ventricle	0.0914	0.38117	0.566452
19	CAIDE_score	structural MRI	Right_Lateral_Ventricle	0.0916	0.380164	0.566452
86	CAIDE_score	structural MRI	lh_superiortemporal_thickness	-0.092	0.377955	0.566452
102	CAIDE_score	structural MRI	rh_lateraloccipital_thickness	-0.0904	0.386349	0.566452
115	CAIDE_score	structural MRI	rh_precentral_thickness	-0.0909	0.383817	0.566452
181	CAIDE_score	structural MRI	rh_pericalcarine_volume	-0.0888	0.394824	0.574558
100	CAIDE_score	structural MRI	rh_inferiortemporal_thickness	0.0865	0.406852	0.587676
77	CAIDE_score	structural MRI	lh_pericalcarine_thickness	-0.0848	0.416239	0.592456
104	CAIDE_score	structural MRI	rh_lingual_thickness	-0.0851	0.414663	0.592456
81	CAIDE_score	structural MRI	lh_precuneus_thickness	-0.0841	0.420503	0.594189
65	CAIDE_score	structural MRI	lh_inferiortemporal_thickness	-0.082	0.431964	0.605992
158	CAIDE_score	structural MRI	lh_frontalpole_volume	0.0764	0.463952	0.641636
159	CAIDE_score	structural MRI	lh_temporalpole_volume	0.0768	0.46184	0.641636
31	CAIDE_score	structural MRI	Right_vessel	0.072	0.490415	0.666022
99	CAIDE_score	structural MRI	rh_inferiorparietal_thickness	-0.0723	0.488692	0.666022
124	CAIDE_score	structural MRI	rh_temporalpole_thickness	-0.0718	0.491832	0.666022
93	CAIDE_score	structural MRI	rh_bankssts_thickness	-0.0702	0.501557	0.674508
164	CAIDE_score	structural MRI	rh_caudalmiddlefrontal_volume	-0.0683	0.513098	0.685303
126	CAIDE_score	structural MRI	rh_insula_thickness	0.0674	0.518522	0.687836
80	CAIDE_score	structural MRI	lh_precentral_thickness	-0.0667	0.523216	0.689373
35	CAIDE_score	structural MRI	CC_Posterior	-0.0647	0.535733	0.693105
97	CAIDE_score	structural MRI	rh_entorhinal_thickness	-0.0652	0.532555	0.693105
166	CAIDE_score	structural MRI	rh_entorhinal_volume	-0.0645	0.536712	0.693105
33	CAIDE_score	structural MRI	WM_hypointensities	0.0626	0.548973	0.704274
20	CAIDE_score	structural MRI	Right_Inf_Lat_Vent	0.0604	0.563061	0.709138
89	CAIDE_score	structural MRI	lh_temporalpole_thickness	0.0613	0.557019	0.709138
123	CAIDE_score	structural MRI	rh_frontalpole_thickness	0.0603	0.563674	0.709138
10	CAIDE_score	structural MRI	X4th_Ventricle	-0.0591	0.571423	0.709729
101	CAIDE_score	structural MRI	rh_isthmuscingulate_thickness	-0.0596	0.568113	0.709729
17	CAIDE_score	structural MRI	Left_vessel	0.0471	0.65221	0.789943
18	CAIDE_score	structural MRI	Left_choroid_plexus	-0.0484	0.643456	0.789943
53	CAIDE_score	structural MRI	MaskVol_to_eTIV	-0.0472	0.651351	0.789943
107	CAIDE_score	structural MRI	rh_parahippocampal_thickness	0.0472	0.651496	0.789943
179	CAIDE_score	structural MRI	rh_parsorbitalis_volume	-0.045	0.666684	0.80249
63	CAIDE_score	structural MRI	lh_fusiform_thickness	-0.0436	0.676517	0.80933
117	CAIDE_score	structural MRI	rh_rostralanteriorcingulate_thickness	0.0403	0.699647	0.826855
178	CAIDE_score	structural MRI	rh_parsopercularis_volume	-0.0406	0.69787	0.826855
69	CAIDE_score	structural MRI	lh_lingual_thickness	-0.038	0.715812	0.83126
78	CAIDE_score	structural MRI	lh_postcentral_thickness	-0.038	0.716002	0.83126
79	CAIDE_score	structural MRI	lh_posteriorcingulate_thickness	-0.038	0.716162	0.83126
74	CAIDE_score	structural MRI	lh_parsopercularis_thickness	-0.035	0.737345	0.850782
113	CAIDE_score	structural MRI	rh_postcentral_thickness	-0.0342	0.74341	0.852735
132	CAIDE_score	structural MRI	lh_entorhinal_volume	-0.0333	0.750096	0.855373
193	CAIDE_score	structural MRI	rh_temporalpole_volume	0.0305	0.770451	0.873477
106	CAIDE_score	structural MRI	rh_middletemporal_thickness	0.0287	0.783954	0.883647
2	CAIDE_score	structural MRI	Left_Inf_Lat_Vent	0.0248	0.812523	0.910586
119	CAIDE_score	structural MRI	rh_superiorfrontal_thickness	0.0221	0.832424	0.927558
1	CAIDE_score	structural MRI	Left_Lateral_Ventricle	0.0204	0.8449	0.930822
84	CAIDE_score	structural MRI	lh_superiorfrontal_thickness	0.0205	0.844341	0.930822
76	CAIDE_score	structural MRI	lh_parstriangularis_thickness	0.0192	0.854626	0.935739
85	CAIDE_score	structural MRI	lh_superiorparietal_thickness	0.0186	0.85896	0.935739
122	CAIDE_score	structural MRI	rh_supramarginal_thickness	-0.0177	0.865411	0.937529
14	CAIDE_score	structural MRI	CSF	-0.0166	0.874051	0.941657
67	CAIDE_score	structural MRI	lh_lateraloccipital_thickness	0.0154	0.882862	0.945923
38	CAIDE_score	structural MRI	CC_Mid_Anterior	-0.0144	0.890608	0.946724
105	CAIDE_score	structural MRI	rh_medialorbitofrontal_thickness	-0.014	0.893319	0.946724
62	CAIDE_score	structural MRI	lh_entorhinal_thickness	-0.0118	0.90979	0.955937
64	CAIDE_score	structural MRI	lh_inferiorparietal_thickness	0.0112	0.91453	0.955937
120	CAIDE_score	structural MRI	rh_superiorparietal_thickness	-0.01	0.923796	0.955937
127	CAIDE_score	structural MRI	rh_MeanThickness_thickness	-0.0103	0.921159	0.955937
192	CAIDE_score	structural MRI	rh_frontalpole_volume	0.0096	0.926524	0.955937
87	CAIDE_score	structural MRI	lh_supramarginal_thickness	-0.0087	0.933862	0.958437
61	CAIDE_score	structural MRI	lh_cuneus_thickness	0.0063	0.952189	0.962056
70	CAIDE_score	structural MRI	lh_medialorbitofrontal_thickness	0.0072	0.945174	0.962056
96	CAIDE_score	structural MRI	rh_cuneus_thickness	0.0063	0.952104	0.962056
60	CAIDE_score	structural MRI	lh_caudalmiddlefrontal_thickness	-0.0039	0.970512	0.975515
92	CAIDE_score	structural MRI	lh_MeanThickness_thickness	0.003	0.977368	0.977368

## Sheet: between-group_comparisons
Supplementary Table 2. B) Intergroup differences in volumetric data between low-CAIDE and high-CAIDE groups.
num	category	variable	difference	df	t-value	p-value	FDR_corrected_p-value	Cohen's d	95 % CI lower	96 % CI upper
15	structural MRI	Left_Accumbens_area	low risk > high risk	77.3	3.928	0.00018506	0.0360868	0.828	0.401	1.256
13	structural MRI	Left_Amygdala	low risk > high risk	86.84	2.927	0.0043669	0.0485156	0.61	0.19	1.029
28	structural MRI	Right_Amygdala	low risk > high risk	91.84	2.964	0.00386732	0.0485156	0.609	0.189	1.029
29	structural MRI	Right_Accumbens_area	low risk > high risk	87.29	3.151	0.00222794	0.0485156	0.656	0.234	1.077
40	structural MRI	BrainSegVol	low risk > high risk	89.4	2.898	0.00472716	0.0485156	0.601	0.181	1.02
41	structural MRI	BrainSegVolNotVent	low risk > high risk	88.23	3.067	0.0028703	0.0485156	0.637	0.216	1.058
46	structural MRI	rhCerebralWhiteMatterVol	low risk > high risk	88.52	3.125	0.00240608	0.0485156	0.649	0.228	1.07
47	structural MRI	CerebralWhiteMatterVol	low risk > high risk	87.78	2.938	0.00421719	0.0485156	0.611	0.191	1.031
50	structural MRI	SupraTentorialVol	low risk > high risk	89.23	2.899	0.00471573	0.0485156	0.601	0.181	1.021
51	structural MRI	SupraTentorialVolNotVent	low risk > high risk	87.8	3.088	0.00269368	0.0485156	0.642	0.221	1.063
134	structural MRI	lh_inferiorparietal_volume	low risk > high risk	92	3.385	0.00104712	0.0485156	0.694	0.272	1.117
135	structural MRI	lh_inferiortemporal_volume	low risk > high risk	84.97	3.011	0.00342637	0.0485156	0.629	0.208	1.049
138	structural MRI	lh_lateralorbitofrontal_volume	low risk > high risk	88.36	3.06	0.00293103	0.0485156	0.636	0.215	1.056
141	structural MRI	lh_middletemporal_volume	low risk > high risk	91.25	2.916	0.00446327	0.0485156	0.594	0.175	1.014
173	structural MRI	rh_lingual_volume	low risk > high risk	89.93	2.925	0.00436498	0.0485156	0.605	0.186	1.025
175	structural MRI	rh_middletemporal_volume	low risk > high risk	89.12	3	0.00350538	0.0485156	0.622	0.202	1.042
177	structural MRI	rh_paracentral_volume	low risk > high risk	83.27	2.971	0.00387914	0.0485156	0.622	0.202	1.042
185	structural MRI	rh_precuneus_volume	low risk > high risk	75.51	2.93	0.00448243	0.0485156	0.619	0.199	1.04
190	structural MRI	rh_superiortemporal_volume	low risk > high risk	90.99	2.941	0.00415332	0.0485156	0.599	0.179	1.018
43	structural MRI	rhCortexVol	low risk > high risk	89.43	2.829	0.00576229	0.053507	0.586	0.167	1.006
188	structural MRI	rh_superiorfrontal_volume	low risk > high risk	85.75	2.842	0.00559441	0.053507	0.593	0.174	1.012
12	structural MRI	Left_Hippocampus	low risk > high risk	83.88	2.749	0.00731455	0.0548592	0.575	0.156	0.994
42	structural MRI	lhCortexVol	low risk > high risk	89.97	2.747	0.00725483	0.0548592	0.569	0.15	0.987
44	structural MRI	CortexVol	low risk > high risk	89.73	2.796	0.00632913	0.0548592	0.579	0.16	0.998
49	structural MRI	TotalGrayVol	low risk > high risk	90.31	2.767	0.00686147	0.0548592	0.572	0.153	0.991
171	structural MRI	rh_lateraloccipital_volume	low risk > high risk	91.27	2.772	0.0067564	0.0548592	0.571	0.153	0.99
45	structural MRI	lhCerebralWhiteMatterVol	low risk > high risk	86.15	2.708	0.00815444	0.0583693	0.565	0.146	0.983
118	structural MRI	rh_rostralmiddlefrontal_thickness	low risk < high risk	89.31	-2.696	0.00838123	0.0583693	-0.547	-0.965	-0.129
108	structural MRI	rh_paracentral_thickness	low risk > high risk	88.01	2.682	0.00874129	0.0587776	0.557	0.139	0.976
153	structural MRI	lh_rostralmiddlefrontal_volume	low risk > high risk	83.23	2.656	0.00948138	0.0596409	0.556	0.138	0.974
174	structural MRI	rh_medialorbitofrontal_volume	low risk > high risk	79.56	2.66	0.00943542	0.0596409	0.56	0.141	0.978
27	structural MRI	Right_Hippocampus	low risk > high risk	91.25	2.624	0.0101981	0.0603562	0.541	0.123	0.959
48	structural MRI	SubCortGrayVol	low risk > high risk	85.46	2.627	0.0102141	0.0603562	0.548	0.13	0.966
52	structural MRI	BrainSegVol_to_eTIV	low risk > high risk	86.63	2.59	0.0112447	0.0644918	0.54	0.122	0.958
3	structural MRI	Left_Cerebellum_White_Matter	low risk > high risk	91.25	2.561	0.0120731	0.0672645	0.528	0.11	0.946
7	structural MRI	Left_Putamen	low risk > high risk	88.15	2.466	0.0155865	0.082145	0.512	0.095	0.93
168	structural MRI	rh_inferiorparietal_volume	low risk > high risk	88.51	2.468	0.0155007	0.082145	0.5	0.083	0.917
172	structural MRI	rh_lateralorbitofrontal_volume	low risk > high risk	91.14	2.448	0.016265	0.0834649	0.505	0.088	0.922
8	structural MRI	Left_Pallidum	low risk > high risk	89.51	2.438	0.0167417	0.0837083	0.505	0.088	0.922
144	structural MRI	lh_parsopercularis_volume	low risk > high risk	89.62	2.422	0.0174572	0.0851037	0.502	0.085	0.919
112	structural MRI	rh_pericalcarine_thickness	low risk < high risk	88.04	-2.409	0.0181026	0.0860979	-0.501	-0.917	-0.084
162	structural MRI	rh_bankssts_volume	low risk > high risk	91.52	2.381	0.019352	0.0898487	0.486	0.069	0.902
88	structural MRI	lh_frontalpole_thickness	low risk < high risk	81.23	-2.364	0.0204472	0.0927255	-0.474	-0.89	-0.058
25	structural MRI	Right_Putamen	low risk > high risk	89.9	2.265	0.0258981	0.112225	0.469	0.053	0.885
143	structural MRI	lh_paracentral_volume	low risk > high risk	74.89	2.276	0.0257298	0.112225	0.481	0.065	0.898
128	structural MRI	lh_bankssts_volume	low risk > high risk	90.57	2.222	0.0287691	0.121956	0.459	0.043	0.875
194	structural MRI	rh_transversetemporal_volume	low risk > high risk	85.88	2.188	0.031423	0.130372	0.456	0.04	0.872
151	structural MRI	lh_precuneus_volume	low risk > high risk	77.13	2.164	0.0335206	0.136178	0.457	0.041	0.872
23	structural MRI	Right_Thalamus	low risk > high risk	84.21	2.152	0.0342399	0.136261	0.45	0.034	0.866
21	structural MRI	Right_Cerebellum_White_Matter	low risk > high risk	87.14	2.019	0.046559	0.165448	0.42	0.005	0.835
55	structural MRI	rhSurfaceHoles	low risk < high risk	90.09	-2.038	0.0445305	0.165448	-0.422	-0.837	-0.007
129	structural MRI	lh_caudalanteriorcingulate_volume	low risk > high risk	88.01	2.018	0.0466647	0.165448	0.419	0.004	0.834
156	structural MRI	lh_superiortemporal_volume	low risk > high risk	91.84	2.037	0.044518	0.165448	0.416	0.002	0.831
167	structural MRI	rh_fusiform_volume	low risk > high risk	91.64	2.02	0.0463522	0.165448	0.416	0.001	0.831
191	structural MRI	rh_supramarginal_volume	low risk > high risk	84.54	2.045	0.0439998	0.165448	0.427	0.012	0.842
195	structural MRI	rh_insula_volume	low risk > high risk	91.28	1.999	0.0486021	0.169239	0.412	-0.003	0.827
30	structural MRI	Right_VentralDC	low risk > high risk	85.94	1.904	0.0603072	0.19932	0.397	-0.018	0.812
73	structural MRI	lh_paracentral_thickness	low risk > high risk	90.52	1.904	0.060066	0.19932	0.394	-0.021	0.808
154	structural MRI	lh_superiorfrontal_volume	low risk > high risk	89.78	1.908	0.0595939	0.19932	0.395	-0.019	0.81
9	structural MRI	X3rd_Ventricle	low risk < high risk	91.93	-1.866	0.0652044	0.211914	-0.383	-0.798	0.031
170	structural MRI	rh_isthmuscingulate_volume	low risk > high risk	74.82	1.854	0.0677048	0.216433	0.392	-0.022	0.807
57	structural MRI	EstimatedTotalIntraCranialVol	low risk > high risk	91.81	1.828	0.0708423	0.219275	0.376	-0.038	0.79
160	structural MRI	lh_transversetemporal_volume	low risk > high risk	87.04	1.829	0.0708426	0.219275	0.381	-0.033	0.795
149	structural MRI	lh_posteriorcingulate_volume	low risk > high risk	90.83	1.815	0.0727514	0.221664	0.375	-0.039	0.789
137	structural MRI	lh_lateraloccipital_volume	low risk > high risk	91.08	1.8	0.0751896	0.225569	0.367	-0.047	0.781
22	structural MRI	Right_Cerebellum_Cortex	low risk > high risk	91.99	1.785	0.0776037	0.229284	0.366	-0.048	0.78
5	structural MRI	Left_Thalamus	low risk > high risk	86.2	1.769	0.0803806	0.233943	0.369	-0.045	0.783
130	structural MRI	lh_caudalmiddlefrontal_volume	low risk > high risk	84.3	1.758	0.0824455	0.236425	0.367	-0.047	0.781
189	structural MRI	rh_superiorparietal_volume	low risk > high risk	84	1.751	0.083673	0.236467	0.366	-0.048	0.78
16	structural MRI	Left_VentralDC	low risk > high risk	86.09	1.725	0.0880451	0.239515	0.36	-0.054	0.774
98	structural MRI	rh_fusiform_thickness	low risk > high risk	88.34	1.726	0.0878415	0.239515	0.349	-0.064	0.763
103	structural MRI	rh_lateralorbitofrontal_thickness	low risk < high risk	91.96	-1.716	0.0894758	0.239515	-0.351	-0.765	0.062
136	structural MRI	lh_isthmuscingulate_volume	low risk > high risk	83.7	1.717	0.0896647	0.239515	0.359	-0.055	0.773
146	structural MRI	lh_parstriangularis_volume	low risk > high risk	89.07	1.704	0.0917776	0.241846	0.354	-0.06	0.767
66	structural MRI	lh_isthmuscingulate_thickness	low risk > high risk	92	1.68	0.096297	0.250372	0.344	-0.069	0.758
152	structural MRI	lh_rostralanteriorcingulate_volume	low risk > high risk	89.19	1.645	0.103525	0.262752	0.341	-0.072	0.755
182	structural MRI	rh_postcentral_volume	low risk > high risk	74.48	1.647	0.103753	0.262752	0.349	-0.065	0.762
183	structural MRI	rh_posteriorcingulate_volume	low risk > high risk	90.59	1.612	0.110545	0.276363	0.333	-0.08	0.746
157	structural MRI	lh_supramarginal_volume	low risk > high risk	80.13	1.577	0.118625	0.292809	0.332	-0.082	0.745
176	structural MRI	rh_parahippocampal_volume	low risk > high risk	90.62	1.568	0.120435	0.293559	0.324	-0.089	0.737
37	structural MRI	CC_Central	low risk > high risk	73.54	1.541	0.127517	0.303242	0.327	-0.087	0.74
121	structural MRI	rh_superiortemporal_thickness	low risk > high risk	89.19	1.54	0.127026	0.303242	0.312	-0.101	0.725
187	structural MRI	rh_rostralmiddlefrontal_volume	low risk > high risk	89.9	1.525	0.130717	0.307107	0.316	-0.097	0.729
140	structural MRI	lh_medialorbitofrontal_volume	low risk > high risk	87.08	1.493	0.13905	0.322796	0.311	-0.102	0.724
4	structural MRI	Left_Cerebellum_Cortex	low risk > high risk	91.69	1.481	0.142067	0.325918	0.305	-0.108	0.718
116	structural MRI	rh_precuneus_thickness	low risk > high risk	91.74	1.462	0.147156	0.333668	0.301	-0.112	0.714
56	structural MRI	SurfaceHoles	low risk < high risk	84.86	-1.449	0.150993	0.334587	-0.303	-0.716	0.11
72	structural MRI	lh_parahippocampal_thickness	low risk < high risk	92	-1.452	0.149866	0.334587	-0.298	-0.711	0.115
169	structural MRI	rh_inferiortemporal_volume	low risk > high risk	89.22	1.442	0.15284	0.334873	0.299	-0.114	0.712
148	structural MRI	lh_postcentral_volume	low risk > high risk	88.64	1.417	0.159867	0.344598	0.294	-0.119	0.707
186	structural MRI	rh_rostralanteriorcingulate_volume	low risk > high risk	82.16	1.415	0.160812	0.344598	0.297	-0.116	0.709
109	structural MRI	rh_parsopercularis_thickness	low risk < high risk	91.75	-1.381	0.170548	0.361489	-0.284	-0.697	0.128
26	structural MRI	Right_Pallidum	low risk > high risk	86.11	1.357	0.178185	0.373613	0.283	-0.13	0.696
86	structural MRI	lh_superiortemporal_thickness	low risk > high risk	82.49	1.344	0.182603	0.374817	0.27	-0.143	0.682
123	structural MRI	rh_frontalpole_thickness	low risk < high risk	89.32	-1.347	0.181488	0.374817	-0.273	-0.686	0.139
39	structural MRI	CC_Anterior	low risk > high risk	88.69	1.286	0.201874	0.403285	0.267	-0.145	0.679
133	structural MRI	lh_fusiform_volume	low risk > high risk	88.52	1.287	0.201313	0.403285	0.267	-0.145	0.68
155	structural MRI	lh_superiorparietal_volume	low risk > high risk	78.61	1.285	0.202677	0.403285	0.271	-0.142	0.683
11	structural MRI	Brain_Stem	low risk > high risk	86.57	1.265	0.209183	0.412027	0.264	-0.149	0.676
34	structural MRI	Optic_Chiasm	low risk < high risk	89.99	-1.222	0.224852	0.434121	-0.253	-0.665	0.159
161	structural MRI	lh_insula_volume	low risk > high risk	91.97	1.227	0.223128	0.434121	0.251	-0.161	0.663
150	structural MRI	lh_precentral_volume	low risk > high risk	77.61	1.216	0.227527	0.434978	0.256	-0.156	0.669
110	structural MRI	rh_parsorbitalis_thickness	low risk < high risk	91.93	-1.184	0.239594	0.453601	-0.242	-0.654	0.17
165	structural MRI	rh_cuneus_volume	low risk > high risk	89.56	1.172	0.244366	0.458187	0.243	-0.169	0.655
163	structural MRI	rh_caudalanteriorcingulate_volume	low risk > high risk	89.36	1.163	0.247857	0.460305	0.241	-0.171	0.653
58	structural MRI	lh_bankssts_thickness	low risk < high risk	89.6	-1.144	0.255701	0.470394	-0.237	-0.649	0.175
95	structural MRI	rh_caudalmiddlefrontal_thickness	low risk < high risk	91.8	-1.126	0.262891	0.4791	-0.23	-0.642	0.182
159	structural MRI	lh_temporalpole_volume	low risk < high risk	91.84	-1.117	0.267094	0.480322	-0.23	-0.641	0.182
184	structural MRI	rh_precentral_volume	low risk > high risk	82.22	1.114	0.268488	0.480322	0.234	-0.178	0.645
75	structural MRI	lh_parsorbitalis_thickness	low risk < high risk	90.43	-1.094	0.277043	0.491121	-0.222	-0.634	0.189
82	structural MRI	lh_rostralanteriorcingulate_thickness	low risk < high risk	85.04	-1.065	0.289957	0.509384	-0.214	-0.626	0.197
90	structural MRI	lh_transversetemporal_thickness	low risk > high risk	91.99	1.056	0.293721	0.511389	0.216	-0.195	0.628
68	structural MRI	lh_lateralorbitofrontal_thickness	low risk < high risk	91.98	-1.026	0.307757	0.531085	-0.21	-0.622	0.202
83	structural MRI	lh_rostralmiddlefrontal_thickness	low risk < high risk	90.7	-1.01	0.31534	0.539398	-0.205	-0.617	0.206
145	structural MRI	lh_parsorbitalis_volume	low risk > high risk	86.76	0.98	0.329601	0.558889	0.204	-0.207	0.616
24	structural MRI	Right_Caudate	low risk > high risk	90.16	0.966	0.336748	0.564691	0.2	-0.212	0.611
124	structural MRI	rh_temporalpole_thickness	low risk > high risk	88.51	0.962	0.338815	0.564691	0.195	-0.217	0.606
131	structural MRI	lh_cuneus_volume	low risk > high risk	78.04	0.954	0.3429	0.566656	0.201	-0.21	0.613
53	structural MRI	MaskVol_to_eTIV	low risk > high risk	82.57	0.937	0.351357	0.570955	0.196	-0.215	0.608
94	structural MRI	rh_caudalanteriorcingulate_thickness	low risk < high risk	85.05	-0.938	0.350657	0.570955	-0.196	-0.607	0.216
158	structural MRI	lh_frontalpole_volume	low risk < high risk	91.46	-0.915	0.362602	0.584358	-0.188	-0.6	0.223
180	structural MRI	rh_parstriangularis_volume	low risk > high risk	74.77	0.903	0.369499	0.590593	0.191	-0.22	0.602
100	structural MRI	rh_inferiortemporal_thickness	low risk < high risk	91.79	-0.883	0.379526	0.601688	-0.182	-0.593	0.23
19	structural MRI	Right_Lateral_Ventricle	low risk < high risk	84.98	-0.853	0.396089	0.616797	-0.178	-0.589	0.233
81	structural MRI	lh_precuneus_thickness	low risk > high risk	91.95	0.858	0.393177	0.616797	0.176	-0.236	0.587
125	structural MRI	rh_transversetemporal_thickness	low risk > high risk	89.79	0.848	0.398546	0.616797	0.172	-0.239	0.583
65	structural MRI	lh_inferiortemporal_thickness	low risk > high risk	91.86	0.836	0.405143	0.618757	0.171	-0.24	0.582
178	structural MRI	rh_parsopercularis_volume	low risk > high risk	78.3	0.835	0.406159	0.618757	0.176	-0.235	0.587
192	structural MRI	rh_frontalpole_volume	low risk < high risk	91.26	-0.828	0.41006	0.619858	-0.171	-0.582	0.241
71	structural MRI	lh_middletemporal_thickness	low risk < high risk	90.38	-0.821	0.413997	0.619977	-0.167	-0.578	0.244
115	structural MRI	rh_precentral_thickness	low risk > high risk	92	0.816	0.416497	0.619977	0.167	-0.244	0.579
113	structural MRI	rh_postcentral_thickness	low risk > high risk	87.42	0.749	0.456016	0.673661	0.156	-0.255	0.567
14	structural MRI	CSF	low risk < high risk	91.39	-0.705	0.482906	0.682367	-0.144	-0.555	0.267
54	structural MRI	lhSurfaceHoles	low risk < high risk	79.33	-0.711	0.478864	0.682367	-0.15	-0.561	0.261
78	structural MRI	lh_postcentral_thickness	low risk > high risk	91.83	0.725	0.470029	0.682367	0.148	-0.263	0.559
84	structural MRI	lh_superiorfrontal_thickness	low risk > high risk	84.37	0.719	0.474281	0.682367	0.145	-0.266	0.556
91	structural MRI	lh_insula_thickness	low risk < high risk	89.63	-0.718	0.474455	0.682367	-0.149	-0.56	0.262
139	structural MRI	lh_lingual_volume	low risk > high risk	89.44	0.706	0.482174	0.682367	0.146	-0.265	0.557
60	structural MRI	lh_caudalmiddlefrontal_thickness	low risk > high risk	91.73	0.686	0.494299	0.693441	0.141	-0.27	0.552
6	structural MRI	Left_Caudate	low risk > high risk	86.65	0.645	0.520372	0.707808	0.134	-0.277	0.545
18	structural MRI	Left_choroid_plexus	low risk < high risk	91.7	-0.642	0.522689	0.707808	-0.132	-0.543	0.279
59	structural MRI	lh_caudalanteriorcingulate_thickness	low risk < high risk	91.75	-0.643	0.521957	0.707808	-0.131	-0.542	0.28
111	structural MRI	rh_parstriangularis_thickness	low risk < high risk	90.6	-0.65	0.517211	0.707808	-0.132	-0.543	0.279
164	structural MRI	rh_caudalmiddlefrontal_volume	low risk > high risk	89.49	0.648	0.518486	0.707808	0.134	-0.277	0.545
142	structural MRI	lh_parahippocampal_volume	low risk > high risk	88.29	0.602	0.54859	0.737759	0.125	-0.286	0.536
69	structural MRI	lh_lingual_thickness	low risk < high risk	91.99	-0.587	0.558663	0.741084	-0.12	-0.531	0.29
70	structural MRI	lh_medialorbitofrontal_thickness	low risk < high risk	89.15	-0.59	0.556382	0.741084	-0.12	-0.531	0.291
97	structural MRI	rh_entorhinal_thickness	low risk > high risk	91.6	0.567	0.572298	0.74898	0.117	-0.294	0.528
147	structural MRI	lh_pericalcarine_volume	low risk > high risk	73.61	0.569	0.57106	0.74898	0.121	-0.29	0.531
99	structural MRI	rh_inferiorparietal_thickness	low risk > high risk	90.03	0.545	0.587082	0.763206	0.113	-0.298	0.524
38	structural MRI	CC_Mid_Anterior	low risk > high risk	83.16	0.516	0.607155	0.784074	0.108	-0.303	0.519
193	structural MRI	rh_temporalpole_volume	low risk < high risk	91.87	-0.5	0.618246	0.793145	-0.103	-0.514	0.308
89	structural MRI	lh_temporalpole_thickness	low risk < high risk	86.93	-0.488	0.626718	0.798759	-0.099	-0.509	0.312
67	structural MRI	lh_lateraloccipital_thickness	low risk < high risk	91.87	-0.475	0.635705	0.799758	-0.098	-0.508	0.313
74	structural MRI	lh_parsopercularis_thickness	low risk > high risk	91.2	0.478	0.633469	0.799758	0.098	-0.313	0.508
166	structural MRI	rh_entorhinal_volume	low risk > high risk	91.77	0.424	0.672608	0.84076	0.087	-0.324	0.498
80	structural MRI	lh_precentral_thickness	low risk > high risk	91.96	0.402	0.688814	0.855534	0.082	-0.328	0.493
126	structural MRI	rh_insula_thickness	low risk > high risk	90.4	0.387	0.699874	0.863769	0.08	-0.331	0.491
10	structural MRI	X4th_Ventricle	low risk < high risk	91.95	-0.369	0.712897	0.870683	-0.076	-0.486	0.335
93	structural MRI	rh_bankssts_thickness	low risk > high risk	91.64	0.367	0.714407	0.870683	0.076	-0.335	0.486
1	structural MRI	Left_Lateral_Ventricle	low risk < high risk	87.22	-0.271	0.78733	0.891097	-0.056	-0.467	0.354
17	structural MRI	Left_vessel	low risk > high risk	78.57	0.237	0.813091	0.891097	0.05	-0.361	0.461
31	structural MRI	Right_vessel	low risk > high risk	71.79	0.248	0.804697	0.891097	0.053	-0.358	0.463
33	structural MRI	WM_hypointensities	low risk < high risk	91.58	-0.284	0.776839	0.891097	-0.059	-0.469	0.352
36	structural MRI	CC_Mid_Posterior	low risk > high risk	91.95	0.257	0.79781	0.891097	0.053	-0.358	0.463
64	structural MRI	lh_inferiorparietal_thickness	low risk > high risk	91.45	0.31	0.757007	0.891097	0.064	-0.347	0.475
92	structural MRI	lh_MeanThickness_thickness	low risk > high risk	86.25	0.288	0.773858	0.891097	0.058	-0.352	0.469
96	structural MRI	rh_cuneus_thickness	low risk > high risk	85.18	0.234	0.815657	0.891097	0.049	-0.362	0.459
102	structural MRI	rh_lateraloccipital_thickness	low risk > high risk	89.68	0.236	0.813773	0.891097	0.048	-0.363	0.459
104	structural MRI	rh_lingual_thickness	low risk > high risk	91.52	0.236	0.813749	0.891097	0.049	-0.362	0.459
106	structural MRI	rh_middletemporal_thickness	low risk > high risk	90.98	0.261	0.794808	0.891097	0.053	-0.357	0.464
107	structural MRI	rh_parahippocampal_thickness	low risk > high risk	91.49	0.308	0.758535	0.891097	0.064	-0.347	0.474
114	structural MRI	rh_posteriorcingulate_thickness	low risk > high risk	91.99	0.249	0.804057	0.891097	0.051	-0.36	0.462
117	structural MRI	rh_rostralanteriorcingulate_thickness	low risk < high risk	86.66	-0.275	0.784048	0.891097	-0.057	-0.468	0.353
119	structural MRI	rh_superiorfrontal_thickness	low risk < high risk	87.08	-0.231	0.817981	0.891097	-0.047	-0.457	0.364
120	structural MRI	rh_superiorparietal_thickness	low risk > high risk	91.6	0.245	0.807033	0.891097	0.05	-0.361	0.461
127	structural MRI	rh_MeanThickness_thickness	low risk > high risk	89.7	0.309	0.757926	0.891097	0.063	-0.348	0.473
132	structural MRI	lh_entorhinal_volume	low risk < high risk	89.75	-0.266	0.79111	0.891097	-0.055	-0.466	0.356
181	structural MRI	rh_pericalcarine_volume	low risk < high risk	85.44	-0.262	0.793906	0.891097	-0.055	-0.465	0.356
35	structural MRI	CC_Posterior	low risk > high risk	88.19	0.22	0.82655	0.895429	0.046	-0.365	0.456
101	structural MRI	rh_isthmuscingulate_thickness	low risk > high risk	91.63	0.198	0.843689	0.908947	0.04	-0.37	0.451
105	structural MRI	rh_medialorbitofrontal_thickness	low risk > high risk	91.87	0.192	0.848385	0.908983	0.039	-0.371	0.45
2	structural MRI	Left_Inf_Lat_Vent	low risk < high risk	88.4	-0.135	0.893236	0.936457	-0.028	-0.439	0.383
20	structural MRI	Right_Inf_Lat_Vent	low risk < high risk	84.28	-0.144	0.886196	0.936457	-0.03	-0.441	0.381
79	structural MRI	lh_posteriorcingulate_thickness	low risk > high risk	90.74	0.136	0.892012	0.936457	0.028	-0.383	0.438
122	structural MRI	rh_supramarginal_thickness	low risk > high risk	89.91	0.143	0.88692	0.936457	0.029	-0.382	0.44
77	structural MRI	lh_pericalcarine_thickness	low risk < high risk	85.94	-0.12	0.904602	0.942264	-0.025	-0.436	0.385
85	structural MRI	lh_superiorparietal_thickness	low risk < high risk	91.59	-0.115	0.908439	0.942264	-0.024	-0.434	0.387
61	structural MRI	lh_cuneus_thickness	low risk > high risk	89.03	0.097	0.923048	0.952351	0.02	-0.39	0.431
63	structural MRI	lh_fusiform_thickness	low risk > high risk	89.58	0.084	0.93321	0.957769	0.017	-0.393	0.428
76	structural MRI	lh_parstriangularis_thickness	low risk > high risk	89.86	0.066	0.947707	0.967554	0.013	-0.397	0.424
32	structural MRI	Right_choroid_plexus	low risk > high risk	91.12	0.004	0.997131	0.999411	0.001	-0.41	0.411
62	structural MRI	lh_entorhinal_thickness	low risk < high risk	91.84	-0.009	0.992876	0.999411	-0.002	-0.412	0.409
87	structural MRI	lh_supramarginal_thickness	low risk < high risk	90.43	-0.014	0.98889	0.999411	-0.003	-0.413	0.408
179	structural MRI	rh_parsorbitalis_volume	low risk < high risk	91.15	-0.001	0.999411	0.999411	0	-0.411	0.41
