# Supplementary material for: The CAIDE dementia risk score indicates elevated cognitive risk in late adulthood: a structural and functional neuroimaging study
Source: GeroScience. 2025 Jun 26;48(1):1399–413. doi: 10.1007/s11357-025-01766-8 (PMC12972359; doi:10.1007/s11357-025-01766-8)
Supplement: Supplementary file 3 — Supplementary file3 (XLSX 66 KB) [file 11357_2025_1766_MOESM3_ESM.xlsx]

## Sheet: correlations
Supplementary Table 3. A) The correlation between CAIDE score values and functional connectivity measures.
num	variable_X	category	variable_Y	Spearman's_rho	p-value	FDR_corrected_p-value
322	CAIDE_score	fMRI_fALLF	Cuneal_Cortex_Right_fALLF	-0.3173	0.00194278	0.322028
311	CAIDE_score	fMRI_fALLF	Intracalcarine_Cortex_Right_fALLF	-0.3056	0.00288892	0.322028
46	CAIDE_score	fMRI_LCOR	Lateral_Occipital_Cortex_inferior_division_Left_LCOR	-0.3034	0.0031176	0.322028
10	CAIDE_score	fMRI_LCOR	Inferior_Frontal_Gyrus_pars_triangularis_Left_LCOR	-0.2958	0.00399689	0.322028
320	CAIDE_score	fMRI_fALLF	Cingulate_Gyrus_posterior_division_fALLF	-0.2822	0.00614206	0.322028
352	CAIDE_score	fMRI_fALLF	Supracalcarine_Cortex_Right_fALLF	-0.279	0.00675916	0.322028
56	CAIDE_score	fMRI_LCOR	Cingulate_Gyrus_posterior_division_LCOR	-0.2759	0.00743428	0.322028
338	CAIDE_score	fMRI_fALLF	Occipital_Fusiform_Gyrus_Right_fALLF	-0.2751	0.00761198	0.322028
274	CAIDE_score	fMRI_fALLF	Inferior_Frontal_Gyrus_pars_triangularis_Left_fALLF	-0.2747	0.0077051	0.322028
277	CAIDE_score	fMRI_fALLF	Precentral_Gyrus_Right_fALLF	-0.2729	0.00813201	0.322028
358	CAIDE_score	fMRI_fALLF	Caudate_r_fALLF	-0.2668	0.00974456	0.32546
354	CAIDE_score	fMRI_fALLF	Occipital_Pole_Right_fALLF	-0.2663	0.00986242	0.32546
350	CAIDE_score	fMRI_fALLF	Planum_Temporale_Right_fALLF	-0.2525	0.0146066	0.408276
74	CAIDE_score	fMRI_LCOR	Occipital_Fusiform_Gyrus_Right_LCOR	-0.2507	0.0153686	0.408276
312	CAIDE_score	fMRI_fALLF	Intracalcarine_Cortex_Left_fALLF	-0.2504	0.015465	0.408276
323	CAIDE_score	fMRI_fALLF	Cuneal_Cortex_Left_fALLF	-0.248	0.0165311	0.409146
278	CAIDE_score	fMRI_fALLF	Precentral_Gyrus_Left_fALLF	-0.2437	0.0185833	0.41209
372	CAIDE_score	fMRI_fALLF	Cerebelum_Crus1_Right_fALLF	-0.2418	0.0195396	0.41209
330	CAIDE_score	fMRI_fALLF	Lingual_Gyrus_Right_fALLF	-0.2404	0.0202864	0.41209
91	CAIDE_score	fMRI_LCOR	Occipital_Pole_Left_LCOR	-0.2305	0.0262243	0.41209
267	CAIDE_score	fMRI_fALLF	Insular_Cortex_Right_fALLF	-0.2284	0.0276794	0.41209
206	CAIDE_score	fMRI_ICC	Occipital_Fusiform_Gyrus_Right_ICC	-0.2258	0.0295387	0.41209
44	CAIDE_score	fMRI_LCOR	Lateral_Occipital_Cortex_superior_division_Left_LCOR	-0.2254	0.0298107	0.41209
355	CAIDE_score	fMRI_fALLF	Occipital_Pole_Left_fALLF	-0.2253	0.0299238	0.41209
310	CAIDE_score	fMRI_fALLF	Lateral_Occipital_Cortex_inferior_division_Left_fALLF	-0.2243	0.0306567	0.41209
298	CAIDE_score	fMRI_fALLF	Postcentral_Gyrus_Left_fALLF	-0.2191	0.0348565	0.41209
321	CAIDE_score	fMRI_fALLF	Precuneous_Cortex_fALLF	-0.2182	0.0356434	0.41209
58	CAIDE_score	fMRI_LCOR	Cuneal_Cortex_Right_LCOR	-0.2165	0.0371072	0.41209
307	CAIDE_score	fMRI_fALLF	Lateral_Occipital_Cortex_superior_division_Right_fALLF	-0.2162	0.0374269	0.41209
276	CAIDE_score	fMRI_fALLF	Inferior_Frontal_Gyrus_pars_opercularis_Left_fALLF	-0.216	0.0375443	0.41209
348	CAIDE_score	fMRI_fALLF	Heschl.s_Gyrus_Right_fALLF	-0.2154	0.0381287	0.41209
373	CAIDE_score	fMRI_fALLF	Cerebelum_Crus2_Left_fALLF	-0.2148	0.0386357	0.41209
336	CAIDE_score	fMRI_fALLF	Temporal_Occipital_Fusiform_Cortex_Right_fALLF	-0.2141	0.0393421	0.41209
353	CAIDE_score	fMRI_fALLF	Supracalcarine_Cortex_Left_fALLF	-0.2121	0.041256	0.41209
47	CAIDE_score	fMRI_LCOR	Intracalcarine_Cortex_Right_LCOR	-0.2107	0.0425898	0.41209
273	CAIDE_score	fMRI_fALLF	Inferior_Frontal_Gyrus_pars_triangularis_Right_fALLF	-0.2107	0.0426206	0.41209
67	CAIDE_score	fMRI_LCOR	Lingual_Gyrus_Left_LCOR	-0.2107	0.042659	0.41209
48	CAIDE_score	fMRI_LCOR	Intracalcarine_Cortex_Left_LCOR	-0.2093	0.0440137	0.41209
77	CAIDE_score	fMRI_LCOR	Frontal_Operculum_Cortex_Left_LCOR	-0.2093	0.0440137	0.41209
59	CAIDE_score	fMRI_LCOR	Cuneal_Cortex_Left_LCOR	-0.2085	0.0448805	0.41209
268	CAIDE_score	fMRI_fALLF	Insular_Cortex_Left_fALLF	-0.2081	0.0452926	0.41209
297	CAIDE_score	fMRI_fALLF	Postcentral_Gyrus_Right_fALLF	-0.2077	0.0457797	0.41209
88	CAIDE_score	fMRI_LCOR	Supracalcarine_Cortex_Right_LCOR	-0.2069	0.0465572	0.41209
12	CAIDE_score	fMRI_LCOR	Inferior_Frontal_Gyrus_pars_opercularis_Left_LCOR	-0.2043	0.0495335	0.41209
66	CAIDE_score	fMRI_LCOR	Lingual_Gyrus_Right_LCOR	-0.2042	0.0496292	0.41209
342	CAIDE_score	fMRI_fALLF	Central_Opercular_Cortex_Right_fALLF	-0.2023	0.0518079	0.41209
285	CAIDE_score	fMRI_fALLF	Middle_Temporal_Gyrus_anterior_division_Right_fALLF	-0.2018	0.0524342	0.41209
345	CAIDE_score	fMRI_fALLF	Parietal_Operculum_Cortex_Left_fALLF	-0.2014	0.052901	0.41209
89	CAIDE_score	fMRI_LCOR	Supracalcarine_Cortex_Left_LCOR	-0.201	0.053364	0.41209
271	CAIDE_score	fMRI_fALLF	Middle_Frontal_Gyrus_Right_fALLF	-0.2009	0.0535474	0.41209
296	CAIDE_score	fMRI_fALLF	Inferior_Temporal_Gyrus_temporooccipital_part_Left_fALLF	-0.2005	0.0539476	0.41209
190	CAIDE_score	fMRI_ICC	Cuneal_Cortex_Right_ICC	-0.1998	0.0548322	0.41209
343	CAIDE_score	fMRI_fALLF	Central_Opercular_Cortex_Left_fALLF	-0.1994	0.0552868	0.41209
309	CAIDE_score	fMRI_fALLF	Lateral_Occipital_Cortex_inferior_division_Right_fALLF	-0.1983	0.0567115	0.41209
308	CAIDE_score	fMRI_fALLF	Lateral_Occipital_Cortex_superior_division_Left_fALLF	-0.1974	0.0578786	0.41209
328	CAIDE_score	fMRI_fALLF	Parahippocampal_Gyrus_posterior_division_Right_fALLF	-0.1971	0.0582754	0.41209
346	CAIDE_score	fMRI_fALLF	Planum_Polare_Right_fALLF	-0.1958	0.0599455	0.416464
341	CAIDE_score	fMRI_fALLF	Frontal_Operculum_Cortex_Left_fALLF	-0.1927	0.0642706	0.433663
287	CAIDE_score	fMRI_fALLF	Middle_Temporal_Gyrus_posterior_division_Right_fALLF	-0.1919	0.0653987	0.433663
344	CAIDE_score	fMRI_fALLF	Parietal_Operculum_Cortex_Right_fALLF	-0.1915	0.0659798	0.433663
32	CAIDE_score	fMRI_LCOR	Inferior_Temporal_Gyrus_temporooccipital_part_Left_LCOR	-0.1901	0.0680108	0.433663
314	CAIDE_score	fMRI_fALLF	Juxtapositional_Lobule_Cortex_Right_fALLF	-0.1901	0.0680296	0.433663
139	CAIDE_score	fMRI_ICC	Middle_Frontal_Gyrus_Right_ICC	-0.1886	0.0702024	0.433663
388	CAIDE_score	fMRI_fALLF	Cerebelum_10_Right_fALLF	-0.1874	0.0721299	0.433663
64	CAIDE_score	fMRI_LCOR	Parahippocampal_Gyrus_posterior_division_Right_LCOR	-0.187	0.0726645	0.433663
300	CAIDE_score	fMRI_fALLF	Superior_Parietal_Lobule_Left_fALLF	-0.1861	0.0740539	0.433663
144	CAIDE_score	fMRI_ICC	Inferior_Frontal_Gyrus_pars_opercularis_Left_ICC	-0.1858	0.0745745	0.433663
199	CAIDE_score	fMRI_ICC	Lingual_Gyrus_Left_ICC	-0.1853	0.0753423	0.433663
365	CAIDE_score	fMRI_fALLF	Hippocampus_l_fALLF	-0.1848	0.076093	0.433663
75	CAIDE_score	fMRI_LCOR	Occipital_Fusiform_Gyrus_Left_LCOR	-0.1838	0.0778095	0.433663
266	CAIDE_score	fMRI_fALLF	Frontal_Pole_Left_fALLF	-0.1834	0.0785307	0.433663
331	CAIDE_score	fMRI_fALLF	Lingual_Gyrus_Left_fALLF	-0.1832	0.0788477	0.433663
160	CAIDE_score	fMRI_ICC	Inferior_Temporal_Gyrus_anterior_division_Left_ICC	0.1801	0.0840539	0.44976
325	CAIDE_score	fMRI_fALLF	Frontal_Orbital_Cortex_Left_fALLF	-0.1797	0.0847307	0.44976
191	CAIDE_score	fMRI_ICC	Cuneal_Cortex_Left_ICC	-0.1795	0.0851819	0.44976
28	CAIDE_score	fMRI_LCOR	Inferior_Temporal_Gyrus_anterior_division_Left_LCOR	0.1778	0.0882071	0.455773
351	CAIDE_score	fMRI_fALLF	Planum_Temporale_Left_fALLF	-0.177	0.0895716	0.455773
80	CAIDE_score	fMRI_LCOR	Parietal_Operculum_Cortex_Right_LCOR	-0.1766	0.0903226	0.455773
284	CAIDE_score	fMRI_fALLF	Superior_Temporal_Gyrus_posterior_division_Left_fALLF	-0.1761	0.091371	0.455773
9	CAIDE_score	fMRI_LCOR	Inferior_Frontal_Gyrus_pars_triangularis_Right_LCOR	-0.1757	0.0920753	0.455773
20	CAIDE_score	fMRI_LCOR	Superior_Temporal_Gyrus_posterior_division_Left_LCOR	-0.1741	0.0951592	0.460119
136	CAIDE_score	fMRI_ICC	Insular_Cortex_Left_ICC	-0.174	0.0952771	0.460119
366	CAIDE_score	fMRI_fALLF	Amygdala_r_fALLF	-0.1722	0.098932	0.470698
210	CAIDE_score	fMRI_ICC	Central_Opercular_Cortex_Right_ICC	-0.1717	0.0998451	0.470698
269	CAIDE_score	fMRI_fALLF	Superior_Frontal_Gyrus_Right_fALLF	-0.1705	0.102243	0.476333
78	CAIDE_score	fMRI_LCOR	Central_Opercular_Cortex_Right_LCOR	-0.1695	0.104219	0.479392
349	CAIDE_score	fMRI_fALLF	Heschl.s_Gyrus_Left_fALLF	-0.169	0.105321	0.479392
337	CAIDE_score	fMRI_fALLF	Temporal_Occipital_Fusiform_Cortex_Left_fALLF	-0.1661	0.111459	0.482378
255	CAIDE_score	fMRI_ICC	Cerebelum_10_Left_ICC	0.166	0.111733	0.482378
86	CAIDE_score	fMRI_LCOR	Planum_Temporale_Right_LCOR	-0.1659	0.111917	0.482378
302	CAIDE_score	fMRI_fALLF	Supramarginal_Gyrus_anterior_division_Left_fALLF	-0.1656	0.112598	0.482378
319	CAIDE_score	fMRI_fALLF	Cingulate_Gyrus_anterior_division_fALLF	-0.1653	0.113357	0.482378
281	CAIDE_score	fMRI_fALLF	Superior_Temporal_Gyrus_anterior_division_Right_fALLF	-0.1637	0.116846	0.482378
18	CAIDE_score	fMRI_LCOR	Superior_Temporal_Gyrus_anterior_division_Left_LCOR	-0.1637	0.116988	0.482378
205	CAIDE_score	fMRI_ICC	Temporal_Occipital_Fusiform_Cortex_Left_ICC	-0.1631	0.118275	0.482378
106	CAIDE_score	fMRI_LCOR	Brain.Stem_LCOR	0.1629	0.118695	0.482378
135	CAIDE_score	fMRI_ICC	Insular_Cortex_Right_ICC	-0.1628	0.118887	0.482378
317	CAIDE_score	fMRI_fALLF	Paracingulate_Gyrus_Right_fALLF	-0.1615	0.12186	0.482378
198	CAIDE_score	fMRI_ICC	Lingual_Gyrus_Right_ICC	-0.1609	0.123314	0.482378
368	CAIDE_score	fMRI_fALLF	Accumbens_r_fALLF	-0.1607	0.123893	0.482378
152	CAIDE_score	fMRI_ICC	Superior_Temporal_Gyrus_posterior_division_Left_ICC	-0.1603	0.12469	0.482378
364	CAIDE_score	fMRI_fALLF	Hippocampus_r_fALLF	-0.1596	0.126374	0.482378
215	CAIDE_score	fMRI_ICC	Planum_Polare_Left_ICC	-0.1594	0.126979	0.482378
212	CAIDE_score	fMRI_ICC	Parietal_Operculum_Cortex_Right_ICC	-0.1592	0.127385	0.482378
178	CAIDE_score	fMRI_ICC	Lateral_Occipital_Cortex_inferior_division_Left_ICC	-0.159	0.127903	0.482378
82	CAIDE_score	fMRI_LCOR	Planum_Polare_Right_LCOR	-0.1583	0.129543	0.482695
169	CAIDE_score	fMRI_ICC	Supramarginal_Gyrus_anterior_division_Right_ICC	-0.158	0.130425	0.482695
303	CAIDE_score	fMRI_fALLF	Supramarginal_Gyrus_posterior_division_Right_fALLF	-0.1569	0.133144	0.484203
313	CAIDE_score	fMRI_fALLF	Frontal_Medial_Cortex_fALLF	-0.1568	0.133278	0.484203
45	CAIDE_score	fMRI_LCOR	Lateral_Occipital_Cortex_inferior_division_Right_LCOR	-0.1558	0.135834	0.485616
83	CAIDE_score	fMRI_LCOR	Planum_Polare_Left_LCOR	-0.1551	0.137786	0.485616
299	CAIDE_score	fMRI_fALLF	Superior_Parietal_Lobule_Right_fALLF	-0.1545	0.139156	0.485616
324	CAIDE_score	fMRI_fALLF	Frontal_Orbital_Cortex_Right_fALLF	-0.1543	0.139631	0.485616
238	CAIDE_score	fMRI_ICC	Brain.Stem_ICC	0.1543	0.139799	0.485616
304	CAIDE_score	fMRI_fALLF	Supramarginal_Gyrus_posterior_division_Left_fALLF	-0.1535	0.141806	0.488304
265	CAIDE_score	fMRI_fALLF	Frontal_Pole_Right_fALLF	-0.1526	0.144127	0.489456
380	CAIDE_score	fMRI_fALLF	Cerebelum_6_Right_fALLF	-0.1521	0.145636	0.489456
209	CAIDE_score	fMRI_ICC	Frontal_Operculum_Cortex_Left_ICC	-0.1516	0.147018	0.489456
123	CAIDE_score	fMRI_LCOR	Cerebelum_10_Left_LCOR	0.1512	0.147844	0.489456
72	CAIDE_score	fMRI_LCOR	Temporal_Occipital_Fusiform_Cortex_Right_LCOR	-0.1511	0.14832	0.489456
379	CAIDE_score	fMRI_fALLF	Cerebelum_6_Left_fALLF	-0.1492	0.153574	0.496481
339	CAIDE_score	fMRI_fALLF	Occipital_Fusiform_Gyrus_Left_fALLF	-0.1487	0.154878	0.496481
103	CAIDE_score	fMRI_LCOR	Amygdala_l_LCOR	-0.1484	0.155801	0.496481
221	CAIDE_score	fMRI_ICC	Supracalcarine_Cortex_Left_ICC	-0.1474	0.158508	0.496481
356	CAIDE_score	fMRI_fALLF	Thalamus_r_fALLF	-0.147	0.159802	0.496481
19	CAIDE_score	fMRI_LCOR	Superior_Temporal_Gyrus_posterior_division_Right_LCOR	-0.1461	0.162158	0.496481
57	CAIDE_score	fMRI_LCOR	Precuneous_Cortex_LCOR	-0.146	0.162469	0.496481
4	CAIDE_score	fMRI_LCOR	Insular_Cortex_Left_LCOR	-0.1458	0.163025	0.496481
188	CAIDE_score	fMRI_ICC	Cingulate_Gyrus_posterior_division_ICC	-0.1454	0.16423	0.496481
180	CAIDE_score	fMRI_ICC	Intracalcarine_Cortex_Left_ICC	-0.1454	0.164297	0.496481
90	CAIDE_score	fMRI_LCOR	Occipital_Pole_Right_LCOR	-0.1454	0.164342	0.496481
359	CAIDE_score	fMRI_fALLF	Caudate_l_fALLF	-0.145	0.165494	0.496481
218	CAIDE_score	fMRI_ICC	Planum_Temporale_Right_ICC	-0.1429	0.17167	0.511138
257	CAIDE_score	fMRI_ICC	Vermis_1_2_ICC	-0.1414	0.176483	0.521474
223	CAIDE_score	fMRI_ICC	Occipital_Pole_Left_ICC	-0.1406	0.178902	0.521474
318	CAIDE_score	fMRI_fALLF	Paracingulate_Gyrus_Left_fALLF	-0.1401	0.180306	0.521474
73	CAIDE_score	fMRI_LCOR	Temporal_Occipital_Fusiform_Cortex_Left_LCOR	-0.1401	0.180409	0.521474
295	CAIDE_score	fMRI_fALLF	Inferior_Temporal_Gyrus_temporooccipital_part_Right_fALLF	-0.1384	0.185909	0.530631
179	CAIDE_score	fMRI_ICC	Intracalcarine_Cortex_Right_ICC	-0.1383	0.186257	0.530631
79	CAIDE_score	fMRI_LCOR	Central_Opercular_Cortex_Left_LCOR	-0.1377	0.187956	0.531648
347	CAIDE_score	fMRI_fALLF	Planum_Polare_Left_fALLF	-0.1369	0.190813	0.535899
196	CAIDE_score	fMRI_ICC	Parahippocampal_Gyrus_posterior_division_Right_ICC	-0.1363	0.192593	0.537052
68	CAIDE_score	fMRI_LCOR	Temporal_Fusiform_Cortex_anterior_division_Right_LCOR	0.1356	0.194993	0.537052
315	CAIDE_score	fMRI_fALLF	Juxtapositional_Lobule_Cortex_Left_fALLF	-0.1353	0.196064	0.537052
85	CAIDE_score	fMRI_LCOR	Heschl.s_Gyrus_Left_LCOR	-0.1351	0.196648	0.537052
291	CAIDE_score	fMRI_fALLF	Inferior_Temporal_Gyrus_anterior_division_Right_fALLF	-0.1344	0.198831	0.539294
362	CAIDE_score	fMRI_fALLF	Pallidum_r_fALLF	0.1324	0.205792	0.554103
333	CAIDE_score	fMRI_fALLF	Temporal_Fusiform_Cortex_anterior_division_Left_fALLF	0.1312	0.209992	0.554103
222	CAIDE_score	fMRI_ICC	Occipital_Pole_Right_ICC	-0.1312	0.210061	0.554103
87	CAIDE_score	fMRI_LCOR	Planum_Temporale_Left_LCOR	-0.1311	0.210409	0.554103
17	CAIDE_score	fMRI_LCOR	Superior_Temporal_Gyrus_anterior_division_Right_LCOR	-0.1303	0.213291	0.554103
220	CAIDE_score	fMRI_ICC	Supracalcarine_Cortex_Right_ICC	-0.1296	0.215518	0.554103
27	CAIDE_score	fMRI_LCOR	Inferior_Temporal_Gyrus_anterior_division_Right_LCOR	0.1294	0.216227	0.554103
176	CAIDE_score	fMRI_ICC	Lateral_Occipital_Cortex_superior_division_Left_ICC	-0.1294	0.216446	0.554103
43	CAIDE_score	fMRI_LCOR	Lateral_Occipital_Cortex_superior_division_Right_LCOR	-0.1293	0.216884	0.554103
145	CAIDE_score	fMRI_ICC	Precentral_Gyrus_Right_ICC	-0.1275	0.223274	0.562769
13	CAIDE_score	fMRI_LCOR	Precentral_Gyrus_Right_LCOR	-0.1267	0.226222	0.562769
175	CAIDE_score	fMRI_ICC	Lateral_Occipital_Cortex_superior_division_Right_ICC	-0.1264	0.227437	0.562769
84	CAIDE_score	fMRI_LCOR	Heschl.s_Gyrus_Right_LCOR	-0.1263	0.227607	0.562769
31	CAIDE_score	fMRI_LCOR	Inferior_Temporal_Gyrus_temporooccipital_part_Right_LCOR	-0.1262	0.228004	0.562769
142	CAIDE_score	fMRI_ICC	Inferior_Frontal_Gyrus_pars_triangularis_Left_ICC	-0.1258	0.229653	0.562769
3	CAIDE_score	fMRI_LCOR	Insular_Cortex_Right_LCOR	-0.1256	0.230224	0.562769
187	CAIDE_score	fMRI_ICC	Cingulate_Gyrus_anterior_division_ICC	-0.1243	0.235317	0.57169
301	CAIDE_score	fMRI_fALLF	Supramarginal_Gyrus_anterior_division_Right_fALLF	-0.1226	0.241818	0.583903
36	CAIDE_score	fMRI_LCOR	Superior_Parietal_Lobule_Left_LCOR	-0.1204	0.250489	0.594444
7	CAIDE_score	fMRI_LCOR	Middle_Frontal_Gyrus_Right_LCOR	-0.1203	0.250853	0.594444
162	CAIDE_score	fMRI_ICC	Inferior_Temporal_Gyrus_posterior_division_Left_ICC	0.1201	0.251611	0.594444
168	CAIDE_score	fMRI_ICC	Superior_Parietal_Lobule_Left_ICC	-0.1199	0.252188	0.594444
214	CAIDE_score	fMRI_ICC	Planum_Polare_Right_ICC	-0.1182	0.259312	0.606316
272	CAIDE_score	fMRI_fALLF	Middle_Frontal_Gyrus_Left_fALLF	-0.1178	0.260725	0.606316
26	CAIDE_score	fMRI_LCOR	Middle_Temporal_Gyrus_temporooccipital_part_Left_LCOR	-0.1173	0.262706	0.606316
367	CAIDE_score	fMRI_fALLF	Amygdala_l_fALLF	-0.1172	0.26335	0.606316
55	CAIDE_score	fMRI_LCOR	Cingulate_Gyrus_anterior_division_LCOR	-0.1159	0.268599	0.614828
171	CAIDE_score	fMRI_ICC	Supramarginal_Gyrus_posterior_division_Right_ICC	-0.1146	0.273968	0.623514
259	CAIDE_score	fMRI_ICC	Vermis_4_5_ICC	-0.1134	0.279312	0.62495
170	CAIDE_score	fMRI_ICC	Supramarginal_Gyrus_anterior_division_Left_ICC	-0.1133	0.279409	0.62495
340	CAIDE_score	fMRI_fALLF	Frontal_Operculum_Cortex_Right_fALLF	-0.1132	0.279862	0.62495
151	CAIDE_score	fMRI_ICC	Superior_Temporal_Gyrus_posterior_division_Right_ICC	-0.113	0.280912	0.62495
211	CAIDE_score	fMRI_ICC	Central_Opercular_Cortex_Left_ICC	-0.1118	0.286179	0.629383
61	CAIDE_score	fMRI_LCOR	Frontal_Orbital_Cortex_Left_LCOR	-0.1114	0.287573	0.629383
157	CAIDE_score	fMRI_ICC	Middle_Temporal_Gyrus_temporooccipital_part_Right_ICC	-0.1114	0.287673	0.629383
231	CAIDE_score	fMRI_ICC	Pallidum_l_ICC	0.111	0.289505	0.629911
95	CAIDE_score	fMRI_LCOR	Caudate_l_LCOR	-0.1097	0.295318	0.639048
217	CAIDE_score	fMRI_ICC	Heschl.s_Gyrus_Left_ICC	-0.1072	0.306618	0.652396
270	CAIDE_score	fMRI_fALLF	Superior_Frontal_Gyrus_Left_fALLF	-0.107	0.307116	0.652396
127	CAIDE_score	fMRI_LCOR	Vermis_4_5_LCOR	-0.107	0.307138	0.652396
125	CAIDE_score	fMRI_LCOR	Vermis_1_2_LCOR	-0.1068	0.308076	0.652396
204	CAIDE_score	fMRI_ICC	Temporal_Occipital_Fusiform_Cortex_Right_ICC	-0.1059	0.312197	0.657606
374	CAIDE_score	fMRI_fALLF	Cerebelum_Crus2_Right_fALLF	-0.1053	0.314958	0.659912
165	CAIDE_score	fMRI_ICC	Postcentral_Gyrus_Right_ICC	-0.1035	0.32355	0.670287
177	CAIDE_score	fMRI_ICC	Lateral_Occipital_Cortex_inferior_division_Right_ICC	-0.1035	0.32355	0.670287
292	CAIDE_score	fMRI_fALLF	Inferior_Temporal_Gyrus_anterior_division_Left_fALLF	0.1029	0.326347	0.670287
244	CAIDE_score	fMRI_ICC	Cerebelum_3_Right_ICC	0.1025	0.328129	0.670287
283	CAIDE_score	fMRI_fALLF	Superior_Temporal_Gyrus_posterior_division_Right_fALLF	-0.1025	0.328373	0.670287
382	CAIDE_score	fMRI_fALLF	Cerebelum_7b_Right_fALLF	-0.1009	0.336079	0.679166
282	CAIDE_score	fMRI_fALLF	Superior_Temporal_Gyrus_anterior_division_Left_fALLF	-0.1008	0.336153	0.679166
37	CAIDE_score	fMRI_LCOR	Supramarginal_Gyrus_anterior_division_Right_LCOR	-0.1001	0.339959	0.680436
5	CAIDE_score	fMRI_LCOR	Superior_Frontal_Gyrus_Right_LCOR	-0.1	0.340218	0.680436
21	CAIDE_score	fMRI_LCOR	Middle_Temporal_Gyrus_anterior_division_Right_LCOR	-0.0988	0.346029	0.684465
163	CAIDE_score	fMRI_ICC	Inferior_Temporal_Gyrus_temporooccipital_part_Right_ICC	-0.0988	0.346217	0.684465
235	CAIDE_score	fMRI_ICC	Amygdala_l_ICC	-0.0983	0.348319	0.684465
137	CAIDE_score	fMRI_ICC	Superior_Frontal_Gyrus_Right_ICC	-0.0982	0.349146	0.684465
329	CAIDE_score	fMRI_fALLF	Parahippocampal_Gyrus_posterior_division_Left_fALLF	-0.0975	0.352589	0.68781
94	CAIDE_score	fMRI_LCOR	Caudate_r_LCOR	-0.0971	0.354672	0.688481
305	CAIDE_score	fMRI_fALLF	Angular_Gyrus_Right_fALLF	-0.0963	0.358688	0.692881
289	CAIDE_score	fMRI_fALLF	Middle_Temporal_Gyrus_temporooccipital_part_Right_fALLF	-0.0957	0.3613	0.694538
241	CAIDE_score	fMRI_ICC	Cerebelum_Crus2_Left_ICC	-0.095	0.364916	0.695991
357	CAIDE_score	fMRI_fALLF	Thalamus_l_fALLF	-0.0942	0.369049	0.695991
146	CAIDE_score	fMRI_ICC	Precentral_Gyrus_Left_ICC	-0.0941	0.369384	0.695991
290	CAIDE_score	fMRI_fALLF	Middle_Temporal_Gyrus_temporooccipital_part_Left_fALLF	-0.0936	0.371981	0.695991
120	CAIDE_score	fMRI_LCOR	Cerebelum_8_Right_LCOR	0.093	0.375183	0.695991
381	CAIDE_score	fMRI_fALLF	Cerebelum_7b_Left_fALLF	-0.0923	0.378798	0.695991
189	CAIDE_score	fMRI_ICC	Precuneous_Cortex_ICC	-0.0922	0.379647	0.695991
158	CAIDE_score	fMRI_ICC	Middle_Temporal_Gyrus_temporooccipital_part_Left_ICC	-0.092	0.38052	0.695991
332	CAIDE_score	fMRI_fALLF	Temporal_Fusiform_Cortex_anterior_division_Right_fALLF	0.092	0.380702	0.695991
213	CAIDE_score	fMRI_ICC	Parietal_Operculum_Cortex_Left_ICC	-0.0918	0.381315	0.695991
92	CAIDE_score	fMRI_LCOR	Thalamus_r_LCOR	-0.0916	0.38227	0.695991
81	CAIDE_score	fMRI_LCOR	Parietal_Operculum_Cortex_Left_LCOR	-0.0915	0.383146	0.695991
306	CAIDE_score	fMRI_fALLF	Angular_Gyrus_Left_fALLF	-0.0905	0.388097	0.701639
114	CAIDE_score	fMRI_LCOR	Cerebelum_4_5_Right_LCOR	-0.0902	0.389799	0.701639
193	CAIDE_score	fMRI_ICC	Frontal_Orbital_Cortex_Left_ICC	-0.0899	0.391655	0.701789
129	CAIDE_score	fMRI_LCOR	Vermis_7_LCOR	0.089	0.396073	0.706509
172	CAIDE_score	fMRI_ICC	Supramarginal_Gyrus_posterior_division_Left_ICC	-0.0873	0.405245	0.717728
39	CAIDE_score	fMRI_LCOR	Supramarginal_Gyrus_posterior_division_Right_LCOR	-0.0872	0.405988	0.717728
334	CAIDE_score	fMRI_fALLF	Temporal_Fusiform_Cortex_posterior_division_Right_fALLF	-0.0849	0.418443	0.732393
164	CAIDE_score	fMRI_ICC	Inferior_Temporal_Gyrus_temporooccipital_part_Left_ICC	-0.0846	0.419824	0.732393
371	CAIDE_score	fMRI_fALLF	Cerebelum_Crus1_Left_fALLF	-0.0846	0.419832	0.732393
122	CAIDE_score	fMRI_LCOR	Cerebelum_9_Right_LCOR	0.0841	0.422691	0.733941
186	CAIDE_score	fMRI_ICC	Paracingulate_Gyrus_Left_ICC	-0.0838	0.424426	0.733941
219	CAIDE_score	fMRI_ICC	Planum_Temporale_Left_ICC	-0.0834	0.426546	0.734401
14	CAIDE_score	fMRI_LCOR	Precentral_Gyrus_Left_LCOR	-0.0821	0.433758	0.743585
97	CAIDE_score	fMRI_LCOR	Putamen_l_LCOR	-0.0813	0.438489	0.748455
207	CAIDE_score	fMRI_ICC	Occipital_Fusiform_Gyrus_Left_ICC	-0.0802	0.4449	0.756139
33	CAIDE_score	fMRI_LCOR	Postcentral_Gyrus_Right_LCOR	-0.0788	0.452987	0.765412
150	CAIDE_score	fMRI_ICC	Superior_Temporal_Gyrus_anterior_division_Left_ICC	-0.0783	0.455539	0.765412
200	CAIDE_score	fMRI_ICC	Temporal_Fusiform_Cortex_anterior_division_Right_ICC	0.0782	0.456465	0.765412
294	CAIDE_score	fMRI_fALLF	Inferior_Temporal_Gyrus_posterior_division_Left_fALLF	0.0779	0.458087	0.765412
335	CAIDE_score	fMRI_fALLF	Temporal_Fusiform_Cortex_posterior_division_Left_fALLF	-0.0762	0.468055	0.775308
154	CAIDE_score	fMRI_ICC	Middle_Temporal_Gyrus_anterior_division_Left_ICC	0.0758	0.470435	0.775308
132	CAIDE_score	fMRI_LCOR	Vermis_10_LCOR	0.075	0.474752	0.775308
201	CAIDE_score	fMRI_ICC	Temporal_Fusiform_Cortex_anterior_division_Left_ICC	0.0747	0.476557	0.775308
111	CAIDE_score	fMRI_LCOR	Cerebelum_3_Left_LCOR	0.0747	0.476648	0.775308
216	CAIDE_score	fMRI_ICC	Heschl.s_Gyrus_Right_ICC	-0.0746	0.477235	0.775308
40	CAIDE_score	fMRI_LCOR	Supramarginal_Gyrus_posterior_division_Left_LCOR	-0.0743	0.479317	0.775308
140	CAIDE_score	fMRI_ICC	Middle_Frontal_Gyrus_Left_ICC	-0.0741	0.480314	0.775308
96	CAIDE_score	fMRI_LCOR	Putamen_r_LCOR	-0.0739	0.481631	0.775308
35	CAIDE_score	fMRI_LCOR	Superior_Parietal_Lobule_Right_LCOR	-0.0728	0.487785	0.780124
183	CAIDE_score	fMRI_ICC	Juxtapositional_Lobule_Cortex_Left_ICC	-0.0727	0.488562	0.780124
30	CAIDE_score	fMRI_LCOR	Inferior_Temporal_Gyrus_posterior_division_Left_LCOR	0.0718	0.494302	0.782758
52	CAIDE_score	fMRI_LCOR	Subcallosal_Cortex_LCOR	0.0716	0.49527	0.782758
69	CAIDE_score	fMRI_LCOR	Temporal_Fusiform_Cortex_anterior_division_Left_LCOR	0.0713	0.496839	0.782758
184	CAIDE_score	fMRI_ICC	Subcallosal_Cortex_ICC	0.071	0.498919	0.782758
93	CAIDE_score	fMRI_LCOR	Thalamus_l_LCOR	-0.0706	0.501515	0.782758
117	CAIDE_score	fMRI_LCOR	Cerebelum_7b_Left_LCOR	0.0705	0.502072	0.782758
50	CAIDE_score	fMRI_LCOR	Juxtapositional_Lobule_Cortex_Right_LCOR	-0.0689	0.511779	0.793109
11	CAIDE_score	fMRI_LCOR	Inferior_Frontal_Gyrus_pars_opercularis_Right_LCOR	-0.0687	0.512717	0.793109
119	CAIDE_score	fMRI_LCOR	Cerebelum_8_Left_LCOR	0.0679	0.517988	0.796791
230	CAIDE_score	fMRI_ICC	Pallidum_r_ICC	0.0677	0.519121	0.796791
113	CAIDE_score	fMRI_LCOR	Cerebelum_4_5_Left_LCOR	-0.067	0.523335	0.800156
279	CAIDE_score	fMRI_fALLF	Temporal_Pole_Right_fALLF	-0.0662	0.528263	0.804585
99	CAIDE_score	fMRI_LCOR	Pallidum_l_LCOR	0.0658	0.530617	0.805037
182	CAIDE_score	fMRI_ICC	Juxtapositional_Lobule_Cortex_Right_ICC	-0.0655	0.532625	0.805037
377	CAIDE_score	fMRI_fALLF	Cerebelum_4_5_Left_fALLF	-0.0629	0.549258	0.824116
25	CAIDE_score	fMRI_LCOR	Middle_Temporal_Gyrus_temporooccipital_part_Right_LCOR	-0.0624	0.552667	0.824116
141	CAIDE_score	fMRI_ICC	Inferior_Frontal_Gyrus_pars_triangularis_Right_ICC	-0.0619	0.55579	0.824116
76	CAIDE_score	fMRI_LCOR	Frontal_Operculum_Cortex_Right_LCOR	-0.0616	0.557697	0.824116
236	CAIDE_score	fMRI_ICC	Accumbens_r_ICC	0.0613	0.559705	0.824116
256	CAIDE_score	fMRI_ICC	Cerebelum_10_Right_ICC	0.0612	0.560049	0.824116
22	CAIDE_score	fMRI_LCOR	Middle_Temporal_Gyrus_anterior_division_Left_LCOR	0.0612	0.560098	0.824116
370	CAIDE_score	fMRI_fALLF	Brain.Stem_fALLF	0.0607	0.563344	0.824116
143	CAIDE_score	fMRI_ICC	Inferior_Frontal_Gyrus_pars_opercularis_Right_ICC	-0.0606	0.563978	0.824116
166	CAIDE_score	fMRI_ICC	Postcentral_Gyrus_Left_ICC	-0.0599	0.568464	0.827617
240	CAIDE_score	fMRI_ICC	Cerebelum_Crus1_Right_ICC	-0.0595	0.571233	0.828602
361	CAIDE_score	fMRI_fALLF	Putamen_l_fALLF	-0.059	0.574169	0.829821
16	CAIDE_score	fMRI_LCOR	Temporal_Pole_Left_LCOR	-0.0582	0.579328	0.832916
369	CAIDE_score	fMRI_fALLF	Accumbens_l_fALLF	-0.0578	0.582288	0.832916
121	CAIDE_score	fMRI_LCOR	Cerebelum_9_Left_LCOR	0.0577	0.582621	0.832916
243	CAIDE_score	fMRI_ICC	Cerebelum_3_Left_ICC	0.0561	0.593557	0.845499
383	CAIDE_score	fMRI_fALLF	Cerebelum_8_Left_fALLF	-0.0548	0.601875	0.854274
245	CAIDE_score	fMRI_ICC	Cerebelum_4_5_Left_ICC	-0.054	0.607382	0.858041
326	CAIDE_score	fMRI_fALLF	Parahippocampal_Gyrus_anterior_division_Right_fALLF	-0.0534	0.611444	0.858041
275	CAIDE_score	fMRI_fALLF	Inferior_Frontal_Gyrus_pars_opercularis_Right_fALLF	-0.0533	0.612108	0.858041
1	CAIDE_score	fMRI_LCOR	Frontal_Pole_Right_LCOR	-0.0531	0.613196	0.858041
110	CAIDE_score	fMRI_LCOR	Cerebelum_Crus2_Right_LCOR	-0.0527	0.615908	0.858762
391	CAIDE_score	fMRI_fALLF	Vermis_4_5_fALLF	-0.0524	0.618049	0.858762
174	CAIDE_score	fMRI_ICC	Angular_Gyrus_Left_ICC	-0.0515	0.623712	0.861491
23	CAIDE_score	fMRI_LCOR	Middle_Temporal_Gyrus_posterior_division_Right_LCOR	-0.0511	0.626959	0.861491
161	CAIDE_score	fMRI_ICC	Inferior_Temporal_Gyrus_posterior_division_Right_ICC	0.0509	0.627734	0.861491
54	CAIDE_score	fMRI_LCOR	Paracingulate_Gyrus_Left_LCOR	-0.0508	0.628715	0.861491
208	CAIDE_score	fMRI_ICC	Frontal_Operculum_Cortex_Right_ICC	-0.0501	0.633371	0.862767
386	CAIDE_score	fMRI_fALLF	Cerebelum_9_Right_fALLF	0.0497	0.636016	0.862767
288	CAIDE_score	fMRI_fALLF	Middle_Temporal_Gyrus_posterior_division_Left_fALLF	0.0496	0.636847	0.862767
261	CAIDE_score	fMRI_ICC	Vermis_7_ICC	0.0491	0.640123	0.862767
51	CAIDE_score	fMRI_LCOR	Juxtapositional_Lobule_Cortex_Left_LCOR	-0.0491	0.640539	0.862767
234	CAIDE_score	fMRI_ICC	Amygdala_r_ICC	-0.0457	0.663717	0.88817
228	CAIDE_score	fMRI_ICC	Putamen_r_ICC	-0.0455	0.664667	0.88817
2	CAIDE_score	fMRI_LCOR	Frontal_Pole_Left_LCOR	-0.045	0.668158	0.88817
118	CAIDE_score	fMRI_LCOR	Cerebelum_7b_Right_LCOR	0.045	0.66837	0.88817
385	CAIDE_score	fMRI_fALLF	Cerebelum_9_Left_fALLF	0.0441	0.674653	0.89327
242	CAIDE_score	fMRI_ICC	Cerebelum_Crus2_Right_ICC	-0.0434	0.679579	0.89327
159	CAIDE_score	fMRI_ICC	Inferior_Temporal_Gyrus_anterior_division_Right_ICC	0.0433	0.680325	0.89327
38	CAIDE_score	fMRI_LCOR	Supramarginal_Gyrus_anterior_division_Left_LCOR	-0.0432	0.681231	0.89327
247	CAIDE_score	fMRI_ICC	Cerebelum_6_Left_ICC	-0.042	0.689303	0.899292
98	CAIDE_score	fMRI_LCOR	Pallidum_r_LCOR	-0.0415	0.693003	0.899292
393	CAIDE_score	fMRI_fALLF	Vermis_7_fALLF	-0.041	0.696049	0.899292
195	CAIDE_score	fMRI_ICC	Parahippocampal_Gyrus_anterior_division_Left_ICC	-0.0409	0.697141	0.899292
396	CAIDE_score	fMRI_fALLF	Vermis_10_fALLF	0.0409	0.697179	0.899292
70	CAIDE_score	fMRI_LCOR	Temporal_Fusiform_Cortex_posterior_division_Right_LCOR	0.0405	0.699563	0.899438
147	CAIDE_score	fMRI_ICC	Temporal_Pole_Right_ICC	0.0394	0.707659	0.903068
249	CAIDE_score	fMRI_ICC	Cerebelum_7b_Left_ICC	-0.0394	0.707929	0.903068
138	CAIDE_score	fMRI_ICC	Superior_Frontal_Gyrus_Left_ICC	-0.0392	0.709228	0.903068
252	CAIDE_score	fMRI_ICC	Cerebelum_8_Right_ICC	0.0383	0.71557	0.906135
108	CAIDE_score	fMRI_LCOR	Cerebelum_Crus1_Right_LCOR	-0.0381	0.717145	0.906135
392	CAIDE_score	fMRI_fALLF	Vermis_6_fALLF	0.0379	0.718501	0.906135
173	CAIDE_score	fMRI_ICC	Angular_Gyrus_Right_ICC	-0.0374	0.721659	0.907229
167	CAIDE_score	fMRI_ICC	Superior_Parietal_Lobule_Right_ICC	-0.0368	0.726128	0.909958
264	CAIDE_score	fMRI_ICC	Vermis_10_ICC	-0.0347	0.740963	0.92562
254	CAIDE_score	fMRI_ICC	Cerebelum_9_Right_ICC	-0.0334	0.750263	0.93429
156	CAIDE_score	fMRI_ICC	Middle_Temporal_Gyrus_posterior_division_Left_ICC	0.0324	0.757718	0.939436
197	CAIDE_score	fMRI_ICC	Parahippocampal_Gyrus_posterior_division_Left_ICC	0.0318	0.762312	0.939436
102	CAIDE_score	fMRI_LCOR	Amygdala_r_LCOR	-0.0316	0.76392	0.939436
224	CAIDE_score	fMRI_ICC	Thalamus_r_ICC	-0.0313	0.766138	0.939436
100	CAIDE_score	fMRI_LCOR	Hippocampus_r_LCOR	-0.031	0.768081	0.939436
34	CAIDE_score	fMRI_LCOR	Postcentral_Gyrus_Left_LCOR	-0.0298	0.777091	0.939436
262	CAIDE_score	fMRI_ICC	Vermis_8_ICC	-0.0296	0.778038	0.939436
29	CAIDE_score	fMRI_LCOR	Inferior_Temporal_Gyrus_posterior_division_Right_LCOR	0.0292	0.78105	0.939436
226	CAIDE_score	fMRI_ICC	Caudate_r_ICC	-0.0283	0.78792	0.939436
395	CAIDE_score	fMRI_fALLF	Vermis_9_fALLF	-0.0275	0.793786	0.939436
233	CAIDE_score	fMRI_ICC	Hippocampus_l_ICC	-0.0271	0.796882	0.939436
239	CAIDE_score	fMRI_ICC	Cerebelum_Crus1_Left_ICC	-0.0267	0.799408	0.939436
124	CAIDE_score	fMRI_LCOR	Cerebelum_10_Right_LCOR	0.0265	0.801261	0.939436
202	CAIDE_score	fMRI_ICC	Temporal_Fusiform_Cortex_posterior_division_Right_ICC	-0.0264	0.801991	0.939436
153	CAIDE_score	fMRI_ICC	Middle_Temporal_Gyrus_anterior_division_Right_ICC	-0.0262	0.803003	0.939436
131	CAIDE_score	fMRI_LCOR	Vermis_9_LCOR	0.0259	0.805702	0.939436
105	CAIDE_score	fMRI_LCOR	Accumbens_l_LCOR	-0.0256	0.807277	0.939436
148	CAIDE_score	fMRI_ICC	Temporal_Pole_Left_ICC	0.0256	0.807615	0.939436
389	CAIDE_score	fMRI_fALLF	Vermis_1_2_fALLF	0.0254	0.809076	0.939436
6	CAIDE_score	fMRI_LCOR	Superior_Frontal_Gyrus_Left_LCOR	-0.025	0.81229	0.939436
65	CAIDE_score	fMRI_LCOR	Parahippocampal_Gyrus_posterior_division_Left_LCOR	-0.0249	0.812854	0.939436
232	CAIDE_score	fMRI_ICC	Hippocampus_r_ICC	-0.0247	0.813982	0.939436
387	CAIDE_score	fMRI_fALLF	Cerebelum_10_Left_fALLF	-0.0245	0.815845	0.939436
237	CAIDE_score	fMRI_ICC	Accumbens_l_ICC	0.0238	0.821038	0.939436
181	CAIDE_score	fMRI_ICC	Frontal_Medial_Cortex_ICC	-0.0238	0.821208	0.939436
251	CAIDE_score	fMRI_ICC	Cerebelum_8_Left_ICC	0.0236	0.822508	0.939436
109	CAIDE_score	fMRI_LCOR	Cerebelum_Crus2_Left_LCOR	-0.0235	0.823017	0.939436
185	CAIDE_score	fMRI_ICC	Paracingulate_Gyrus_Right_ICC	-0.0235	0.823186	0.939436
378	CAIDE_score	fMRI_fALLF	Cerebelum_4_5_Right_fALLF	-0.0235	0.823192	0.939436
128	CAIDE_score	fMRI_LCOR	Vermis_6_LCOR	0.0228	0.827996	0.940017
263	CAIDE_score	fMRI_ICC	Vermis_9_ICC	-0.0228	0.828449	0.940017
316	CAIDE_score	fMRI_fALLF	Subcallosal_Cortex_fALLF	0.0216	0.837309	0.946833
229	CAIDE_score	fMRI_ICC	Putamen_l_ICC	-0.0209	0.842122	0.946833
24	CAIDE_score	fMRI_LCOR	Middle_Temporal_Gyrus_posterior_division_Left_LCOR	-0.0205	0.845647	0.946833
63	CAIDE_score	fMRI_LCOR	Parahippocampal_Gyrus_anterior_division_Left_LCOR	-0.0199	0.849745	0.946833
227	CAIDE_score	fMRI_ICC	Caudate_l_ICC	-0.0194	0.853561	0.946833
62	CAIDE_score	fMRI_LCOR	Parahippocampal_Gyrus_anterior_division_Right_LCOR	0.0192	0.855385	0.946833
360	CAIDE_score	fMRI_fALLF	Putamen_r_fALLF	-0.0187	0.85855	0.946833
107	CAIDE_score	fMRI_LCOR	Cerebelum_Crus1_Left_LCOR	0.0185	0.860634	0.946833
155	CAIDE_score	fMRI_ICC	Middle_Temporal_Gyrus_posterior_division_Right_ICC	-0.0179	0.864745	0.946833
112	CAIDE_score	fMRI_LCOR	Cerebelum_3_Right_LCOR	-0.0179	0.864859	0.946833
363	CAIDE_score	fMRI_fALLF	Pallidum_l_fALLF	0.0176	0.866664	0.946833
41	CAIDE_score	fMRI_LCOR	Angular_Gyrus_Right_LCOR	-0.0175	0.86766	0.946833
390	CAIDE_score	fMRI_fALLF	Vermis_3_fALLF	0.0169	0.872615	0.946833
192	CAIDE_score	fMRI_ICC	Frontal_Orbital_Cortex_Right_ICC	0.0168	0.87338	0.946833
250	CAIDE_score	fMRI_ICC	Cerebelum_7b_Right_ICC	0.0167	0.873895	0.946833
246	CAIDE_score	fMRI_ICC	Cerebelum_4_5_Right_ICC	-0.0165	0.875441	0.946833
225	CAIDE_score	fMRI_ICC	Thalamus_l_ICC	-0.0161	0.878247	0.946833
194	CAIDE_score	fMRI_ICC	Parahippocampal_Gyrus_anterior_division_Right_ICC	0.0158	0.880195	0.946833
15	CAIDE_score	fMRI_LCOR	Temporal_Pole_Right_LCOR	-0.0154	0.883807	0.946833
253	CAIDE_score	fMRI_ICC	Cerebelum_9_Left_ICC	0.0153	0.884495	0.946833
115	CAIDE_score	fMRI_LCOR	Cerebelum_6_Left_LCOR	-0.0152	0.884667	0.946833
327	CAIDE_score	fMRI_fALLF	Parahippocampal_Gyrus_anterior_division_Left_fALLF	-0.0137	0.896259	0.954455
8	CAIDE_score	fMRI_LCOR	Middle_Frontal_Gyrus_Left_LCOR	0.0136	0.896897	0.954455
394	CAIDE_score	fMRI_fALLF	Vermis_8_fALLF	-0.0133	0.899019	0.954455
258	CAIDE_score	fMRI_ICC	Vermis_3_ICC	0.0124	0.906042	0.957692
248	CAIDE_score	fMRI_ICC	Cerebelum_6_Right_ICC	-0.0122	0.907826	0.957692
293	CAIDE_score	fMRI_fALLF	Inferior_Temporal_Gyrus_posterior_division_Right_fALLF	0.0118	0.910651	0.957692
116	CAIDE_score	fMRI_LCOR	Cerebelum_6_Right_LCOR	0.0117	0.911742	0.957692
384	CAIDE_score	fMRI_fALLF	Cerebelum_8_Right_fALLF	-0.0112	0.915032	0.958605
149	CAIDE_score	fMRI_ICC	Superior_Temporal_Gyrus_anterior_division_Right_ICC	0.0097	0.926388	0.967941
60	CAIDE_score	fMRI_LCOR	Frontal_Orbital_Cortex_Right_LCOR	-0.0081	0.938283	0.97779
126	CAIDE_score	fMRI_LCOR	Vermis_3_LCOR	0.0078	0.941057	0.978107
260	CAIDE_score	fMRI_ICC	Vermis_6_ICC	-0.0074	0.943658	0.978243
71	CAIDE_score	fMRI_LCOR	Temporal_Fusiform_Cortex_posterior_division_Left_LCOR	0.0067	0.949383	0.981608
42	CAIDE_score	fMRI_LCOR	Angular_Gyrus_Left_LCOR	-0.0063	0.951986	0.981736
133	CAIDE_score	fMRI_ICC	Frontal_Pole_Right_ICC	0.0053	0.959682	0.987102
53	CAIDE_score	fMRI_LCOR	Paracingulate_Gyrus_Right_LCOR	-0.0031	0.976764	0.996523
134	CAIDE_score	fMRI_ICC	Frontal_Pole_Left_ICC	0.003	0.976996	0.996523
286	CAIDE_score	fMRI_fALLF	Middle_Temporal_Gyrus_anterior_division_Left_fALLF	-0.0029	0.977793	0.996523
104	CAIDE_score	fMRI_LCOR	Accumbens_r_LCOR	0.0028	0.978908	0.996523
130	CAIDE_score	fMRI_LCOR	Vermis_8_LCOR	0.0022	0.983427	0.998556
376	CAIDE_score	fMRI_fALLF	Cerebelum_3_Right_fALLF	0.0017	0.986895	0.998956
280	CAIDE_score	fMRI_fALLF	Temporal_Pole_Left_fALLF	-0.0013	0.99049	0.998956
49	CAIDE_score	fMRI_LCOR	Frontal_Medial_Cortex_LCOR	0.0009	0.993509	0.998956
101	CAIDE_score	fMRI_LCOR	Hippocampus_l_LCOR	0.0006	0.995538	0.998956
203	CAIDE_score	fMRI_ICC	Temporal_Fusiform_Cortex_posterior_division_Left_ICC	0.0002	0.998261	0.998956
375	CAIDE_score	fMRI_fALLF	Cerebelum_3_Left_fALLF	-0.0001	0.998956	0.998956

## Sheet: between-group_comparisons
Supplementary Table 3. B) Intergroup differences in functional connectivity data between low-CAIDE and high-CAIDE groups.
num	category	variable	difference	df	t-value	p-value	FDR_corrected_p-value	Cohen's d	95 % CI lower	96 % CI upper
320	fMRI_fALLF	Cingulate_Gyrus_posterior_division_fALLF	low risk > high risk	89.88	3.214	0.0018177	0.484558	0.66	0.236	1.083
373	fMRI_fALLF	Cerebelum_Crus2_Left_fALLF	low risk > high risk	90.93	2.861	0.00523643	0.484558	0.592	0.17	1.013
372	fMRI_fALLF	Cerebelum_Crus1_Right_fALLF	low risk > high risk	90.37	2.856	0.00532885	0.484558	0.587	0.166	1.008
322	fMRI_fALLF	Cuneal_Cortex_Right_fALLF	low risk > high risk	90.9	2.752	0.0071458	0.484558	0.567	0.146	0.988
358	fMRI_fALLF	Caudate_r_fALLF	low risk > high risk	84.06	2.691	0.00858465	0.484558	0.564	0.144	0.985
321	fMRI_fALLF	Precuneous_Cortex_fALLF	low risk > high risk	90.85	2.673	0.00892224	0.484558	0.551	0.13	0.971
56	fMRI_LCOR	Cingulate_Gyrus_posterior_division_LCOR	low risk > high risk	90.75	2.574	0.0116856	0.484558	0.53	0.11	0.95
274	fMRI_fALLF	Inferior_Frontal_Gyrus_pars_triangularis_Left_fALLF	low risk > high risk	90.72	2.514	0.0136976	0.484558	0.521	0.101	0.94
308	fMRI_fALLF	Lateral_Occipital_Cortex_superior_division_Left_fALLF	low risk > high risk	90.48	2.513	0.0137328	0.484558	0.517	0.097	0.936
307	fMRI_fALLF	Lateral_Occipital_Cortex_superior_division_Right_fALLF	low risk > high risk	89.54	2.511	0.0138204	0.484558	0.515	0.096	0.934
300	fMRI_fALLF	Superior_Parietal_Lobule_Left_fALLF	low risk > high risk	91	2.442	0.0165345	0.484558	0.504	0.085	0.923
268	fMRI_fALLF	Insular_Cortex_Left_fALLF	low risk > high risk	90.01	2.403	0.0183194	0.484558	0.499	0.08	0.918
368	fMRI_fALLF	Accumbens_r_fALLF	low risk > high risk	86.08	2.398	0.0186671	0.484558	0.489	0.07	0.907
323	fMRI_fALLF	Cuneal_Cortex_Left_fALLF	low risk > high risk	90.14	2.387	0.019052	0.484558	0.496	0.077	0.914
348	fMRI_fALLF	Heschl.s_Gyrus_Right_fALLF	low risk > high risk	90.16	2.387	0.0190834	0.484558	0.495	0.077	0.914
362	fMRI_fALLF	Pallidum_r_fALLF	low risk < high risk	90.9	-2.337	0.0216473	0.484558	-0.482	-0.9	-0.063
278	fMRI_fALLF	Precentral_Gyrus_Left_fALLF	low risk > high risk	90.98	2.301	0.023682	0.484558	0.475	0.056	0.893
352	fMRI_fALLF	Supracalcarine_Cortex_Right_fALLF	low risk > high risk	90.9	2.274	0.0252887	0.484558	0.47	0.052	0.889
304	fMRI_fALLF	Supramarginal_Gyrus_posterior_division_Left_fALLF	low risk > high risk	90.91	2.245	0.0272146	0.484558	0.463	0.045	0.881
269	fMRI_fALLF	Superior_Frontal_Gyrus_Right_fALLF	low risk > high risk	90.09	2.21	0.029644	0.484558	0.454	0.036	0.872
350	fMRI_fALLF	Planum_Temporale_Right_fALLF	low risk > high risk	90.92	2.189	0.0311628	0.484558	0.451	0.033	0.869
28	fMRI_LCOR	Inferior_Temporal_Gyrus_anterior_division_Left_LCOR	low risk < high risk	91	-2.158	0.0335453	0.484558	-0.445	-0.863	-0.028
20	fMRI_LCOR	Superior_Temporal_Gyrus_posterior_division_Left_LCOR	low risk > high risk	78.47	2.146	0.0349375	0.484558	0.453	0.035	0.871
277	fMRI_fALLF	Precentral_Gyrus_Right_fALLF	low risk > high risk	89.51	2.14	0.0351036	0.484558	0.439	0.021	0.856
364	fMRI_fALLF	Hippocampus_r_fALLF	low risk > high risk	89.46	2.118	0.0369288	0.484558	0.44	0.023	0.858
267	fMRI_fALLF	Insular_Cortex_Right_fALLF	low risk > high risk	88.05	2.095	0.0390784	0.484558	0.437	0.019	0.854
341	fMRI_fALLF	Frontal_Operculum_Cortex_Left_fALLF	low risk > high risk	89.04	2.093	0.0392242	0.484558	0.436	0.018	0.853
284	fMRI_fALLF	Superior_Temporal_Gyrus_posterior_division_Left_fALLF	low risk > high risk	83.69	2.093	0.0394146	0.484558	0.439	0.022	0.857
276	fMRI_fALLF	Inferior_Frontal_Gyrus_pars_opercularis_Left_fALLF	low risk > high risk	89.48	2.074	0.0409693	0.484558	0.431	0.014	0.849
296	fMRI_fALLF	Inferior_Temporal_Gyrus_temporooccipital_part_Left_fALLF	low risk > high risk	86.54	2.074	0.0410097	0.484558	0.434	0.016	0.851
351	fMRI_fALLF	Planum_Temporale_Left_fALLF	low risk > high risk	83.16	2.073	0.0413046	0.484558	0.435	0.018	0.853
314	fMRI_fALLF	Juxtapositional_Lobule_Cortex_Right_fALLF	low risk > high risk	87.61	2.066	0.0417961	0.484558	0.422	0.005	0.839
311	fMRI_fALLF	Intracalcarine_Cortex_Right_fALLF	low risk > high risk	90.43	2.053	0.0430075	0.484558	0.426	0.008	0.843
285	fMRI_fALLF	Middle_Temporal_Gyrus_anterior_division_Right_fALLF	low risk > high risk	90.91	2.033	0.0449987	0.484558	0.42	0.003	0.837
160	fMRI_ICC	Inferior_Temporal_Gyrus_anterior_division_Left_ICC	low risk < high risk	88.84	-2.032	0.0451889	0.484558	-0.416	-0.833	0.001
346	fMRI_fALLF	Planum_Polare_Right_fALLF	low risk > high risk	88.95	2.029	0.0454309	0.484558	0.422	0.005	0.84
209	fMRI_ICC	Frontal_Operculum_Cortex_Left_ICC	low risk > high risk	89.84	2.02	0.0463648	0.484558	0.42	0.003	0.837
330	fMRI_fALLF	Lingual_Gyrus_Right_fALLF	low risk > high risk	89.93	2.011	0.0473599	0.484558	0.418	0.001	0.835
313	fMRI_fALLF	Frontal_Medial_Cortex_fALLF	low risk > high risk	91	2.007	0.0477216	0.484558	0.415	-0.002	0.831
338	fMRI_fALLF	Occipital_Fusiform_Gyrus_Right_fALLF	low risk > high risk	89.89	1.985	0.0502348	0.497325	0.412	-0.005	0.829
354	fMRI_fALLF	Occipital_Pole_Right_fALLF	low risk > high risk	89.43	1.915	0.0587244	0.543382	0.398	-0.018	0.815
359	fMRI_fALLF	Caudate_l_fALLF	low risk > high risk	81.74	1.907	0.0600196	0.543382	0.401	-0.016	0.818
64	fMRI_LCOR	Parahippocampal_Gyrus_posterior_division_Right_LCOR	low risk > high risk	82.69	1.88	0.063653	0.543382	0.395	-0.022	0.811
302	fMRI_fALLF	Supramarginal_Gyrus_anterior_division_Left_fALLF	low risk > high risk	87.69	1.87	0.0647945	0.543382	0.382	-0.034	0.798
333	fMRI_fALLF	Temporal_Fusiform_Cortex_anterior_division_Left_fALLF	low risk < high risk	78.56	-1.872	0.0649853	0.543382	-0.395	-0.812	0.022
365	fMRI_fALLF	Hippocampus_l_fALLF	low risk > high risk	90.33	1.868	0.065067	0.543382	0.384	-0.033	0.8
10	fMRI_LCOR	Inferior_Frontal_Gyrus_pars_triangularis_Left_LCOR	low risk > high risk	90.78	1.864	0.0655891	0.543382	0.386	-0.031	0.802
297	fMRI_fALLF	Postcentral_Gyrus_Right_fALLF	low risk > high risk	88.08	1.84	0.0692005	0.543382	0.376	-0.04	0.792
270	fMRI_fALLF	Superior_Frontal_Gyrus_Left_fALLF	low risk > high risk	91	1.835	0.0697058	0.543382	0.379	-0.037	0.795
152	fMRI_ICC	Superior_Temporal_Gyrus_posterior_division_Left_ICC	low risk > high risk	84.87	1.827	0.0712428	0.543382	0.383	-0.034	0.799
345	fMRI_fALLF	Parietal_Operculum_Cortex_Left_fALLF	low risk > high risk	89.5	1.823	0.0716563	0.543382	0.379	-0.037	0.795
299	fMRI_fALLF	Superior_Parietal_Lobule_Right_fALLF	low risk > high risk	90.84	1.817	0.0724774	0.543382	0.374	-0.042	0.791
144	fMRI_ICC	Inferior_Frontal_Gyrus_pars_opercularis_Left_ICC	low risk > high risk	90.62	1.816	0.0727253	0.543382	0.374	-0.043	0.79
125	fMRI_LCOR	Vermis_1_2_LCOR	low risk > high risk	86.56	1.802	0.0750982	0.54932	0.377	-0.04	0.793
312	fMRI_fALLF	Intracalcarine_Cortex_Left_fALLF	low risk > high risk	88.99	1.793	0.0762944	0.54932	0.373	-0.043	0.789
319	fMRI_fALLF	Cingulate_Gyrus_anterior_division_fALLF	low risk > high risk	88.83	1.771	0.0799294	0.556573	0.369	-0.047	0.785
271	fMRI_fALLF	Middle_Frontal_Gyrus_Right_fALLF	low risk > high risk	90.41	1.769	0.0802717	0.556573	0.364	-0.052	0.78
353	fMRI_fALLF	Supracalcarine_Cortex_Left_fALLF	low risk > high risk	90.23	1.762	0.0815183	0.556573	0.366	-0.05	0.782
342	fMRI_fALLF	Central_Opercular_Cortex_Right_fALLF	low risk > high risk	82.91	1.739	0.0858054	0.567697	0.365	-0.051	0.781
272	fMRI_fALLF	Middle_Frontal_Gyrus_Left_fALLF	low risk > high risk	90.86	1.731	0.0868521	0.567697	0.358	-0.058	0.774
298	fMRI_fALLF	Postcentral_Gyrus_Left_fALLF	low risk > high risk	90.09	1.727	0.0875195	0.567697	0.355	-0.061	0.771
273	fMRI_fALLF	Inferior_Frontal_Gyrus_pars_triangularis_Right_fALLF	low risk > high risk	89.1	1.708	0.0911956	0.567697	0.355	-0.06	0.771
349	fMRI_fALLF	Heschl.s_Gyrus_Left_fALLF	low risk > high risk	90.93	1.707	0.0911963	0.567697	0.353	-0.063	0.769
58	fMRI_LCOR	Cuneal_Cortex_Right_LCOR	low risk > high risk	90.76	1.704	0.091749	0.567697	0.353	-0.063	0.769
46	fMRI_LCOR	Lateral_Occipital_Cortex_inferior_division_Left_LCOR	low risk > high risk	90.96	1.686	0.0952244	0.572112	0.348	-0.068	0.763
44	fMRI_LCOR	Lateral_Occipital_Cortex_superior_division_Left_LCOR	low risk > high risk	90.78	1.685	0.0953519	0.572112	0.347	-0.069	0.763
328	fMRI_fALLF	Parahippocampal_Gyrus_posterior_division_Right_fALLF	low risk > high risk	88.99	1.67	0.0984036	0.579705	0.348	-0.068	0.763
136	fMRI_ICC	Insular_Cortex_Left_ICC	low risk > high risk	88.57	1.665	0.0995454	0.579705	0.347	-0.069	0.762
88	fMRI_LCOR	Supracalcarine_Cortex_Right_LCOR	low risk > high risk	90.14	1.641	0.104242	0.593196	0.341	-0.075	0.756
18	fMRI_LCOR	Superior_Temporal_Gyrus_anterior_division_Left_LCOR	low risk > high risk	87.83	1.639	0.104858	0.593196	0.342	-0.074	0.757
367	fMRI_fALLF	Amygdala_l_fALLF	low risk > high risk	85.29	1.625	0.107803	0.60127	0.34	-0.075	0.756
374	fMRI_fALLF	Cerebelum_Crus2_Right_fALLF	low risk > high risk	90.8	1.611	0.110667	0.60867	0.332	-0.084	0.747
290	fMRI_fALLF	Middle_Temporal_Gyrus_temporooccipital_part_Left_fALLF	low risk > high risk	90.84	1.585	0.116341	0.622809	0.328	-0.087	0.743
344	fMRI_fALLF	Parietal_Operculum_Cortex_Right_fALLF	low risk > high risk	90.99	1.582	0.117228	0.622809	0.326	-0.089	0.742
77	fMRI_LCOR	Frontal_Operculum_Cortex_Left_LCOR	low risk > high risk	90.99	1.574	0.118928	0.622809	0.325	-0.09	0.74
343	fMRI_fALLF	Central_Opercular_Cortex_Left_fALLF	low risk > high risk	89.81	1.558	0.12284	0.622809	0.324	-0.092	0.739
26	fMRI_LCOR	Middle_Temporal_Gyrus_temporooccipital_part_Left_LCOR	low risk > high risk	87.76	1.557	0.123063	0.622809	0.325	-0.09	0.74
306	fMRI_fALLF	Angular_Gyrus_Left_fALLF	low risk > high risk	90.99	1.549	0.124893	0.622809	0.32	-0.096	0.735
329	fMRI_fALLF	Parahippocampal_Gyrus_posterior_division_Left_fALLF	low risk > high risk	90.87	1.548	0.12512	0.622809	0.319	-0.096	0.734
59	fMRI_LCOR	Cuneal_Cortex_Left_LCOR	low risk > high risk	90.87	1.533	0.128688	0.622809	0.317	-0.098	0.732
19	fMRI_LCOR	Superior_Temporal_Gyrus_posterior_division_Right_LCOR	low risk > high risk	88.4	1.53	0.129649	0.622809	0.319	-0.096	0.734
66	fMRI_LCOR	Lingual_Gyrus_Right_LCOR	low risk > high risk	90.92	1.522	0.131472	0.622809	0.315	-0.1	0.73
68	fMRI_LCOR	Temporal_Fusiform_Cortex_anterior_division_Right_LCOR	low risk < high risk	90.81	-1.521	0.131777	0.622809	-0.315	-0.73	0.1
266	fMRI_fALLF	Frontal_Pole_Left_fALLF	low risk > high risk	82.01	1.521	0.132202	0.622809	0.32	-0.095	0.735
325	fMRI_fALLF	Frontal_Orbital_Cortex_Left_fALLF	low risk > high risk	90.16	1.496	0.138058	0.622809	0.311	-0.104	0.726
255	fMRI_ICC	Cerebelum_10_Left_ICC	low risk < high risk	89.42	-1.492	0.139222	0.622809	-0.31	-0.725	0.105
257	fMRI_ICC	Vermis_1_2_ICC	low risk > high risk	89.97	1.491	0.139382	0.622809	0.31	-0.105	0.725
190	fMRI_ICC	Cuneal_Cortex_Right_ICC	low risk > high risk	89.96	1.472	0.144508	0.622809	0.306	-0.109	0.721
47	fMRI_LCOR	Intracalcarine_Cortex_Right_LCOR	low risk > high risk	90.59	1.467	0.145963	0.622809	0.304	-0.111	0.719
48	fMRI_LCOR	Intracalcarine_Cortex_Left_LCOR	low risk > high risk	90.63	1.458	0.148167	0.622809	0.302	-0.113	0.717
12	fMRI_LCOR	Inferior_Frontal_Gyrus_pars_opercularis_Left_LCOR	low risk > high risk	90.76	1.448	0.151177	0.622809	0.3	-0.115	0.715
123	fMRI_LCOR	Cerebelum_10_Left_LCOR	low risk < high risk	90.5	-1.444	0.152115	0.622809	-0.297	-0.712	0.118
355	fMRI_fALLF	Occipital_Pole_Left_fALLF	low risk > high risk	87.96	1.441	0.153059	0.622809	0.301	-0.114	0.715
366	fMRI_fALLF	Amygdala_r_fALLF	low risk > high risk	90.54	1.44	0.153447	0.622809	0.298	-0.116	0.713
103	fMRI_LCOR	Amygdala_l_LCOR	low risk > high risk	90.97	1.434	0.155095	0.622809	0.296	-0.119	0.71
331	fMRI_fALLF	Lingual_Gyrus_Left_fALLF	low risk > high risk	85.69	1.433	0.155481	0.622809	0.3	-0.115	0.715
337	fMRI_fALLF	Temporal_Occipital_Fusiform_Cortex_Left_fALLF	low risk > high risk	86.69	1.429	0.156647	0.622809	0.299	-0.116	0.713
303	fMRI_fALLF	Supramarginal_Gyrus_posterior_division_Right_fALLF	low risk > high risk	90.92	1.422	0.158339	0.622809	0.294	-0.121	0.709
91	fMRI_LCOR	Occipital_Pole_Left_LCOR	low risk > high risk	90.11	1.42	0.159177	0.622809	0.295	-0.12	0.709
336	fMRI_fALLF	Temporal_Occipital_Fusiform_Cortex_Right_fALLF	low risk > high risk	90.88	1.414	0.160822	0.622809	0.291	-0.123	0.706
69	fMRI_LCOR	Temporal_Fusiform_Cortex_anterior_division_Left_LCOR	low risk < high risk	89.65	-1.411	0.161781	0.622809	-0.289	-0.704	0.125
388	fMRI_fALLF	Cerebelum_10_Right_fALLF	low risk > high risk	90.97	1.4	0.164904	0.622809	0.289	-0.126	0.703
162	fMRI_ICC	Inferior_Temporal_Gyrus_posterior_division_Left_ICC	low risk < high risk	88.63	-1.398	0.165741	0.622809	-0.286	-0.701	0.129
82	fMRI_LCOR	Planum_Polare_Right_LCOR	low risk > high risk	87.1	1.392	0.167517	0.622809	0.291	-0.124	0.705
217	fMRI_ICC	Heschl.s_Gyrus_Left_ICC	low risk > high risk	83.24	1.392	0.167563	0.622809	0.292	-0.122	0.707
32	fMRI_LCOR	Inferior_Temporal_Gyrus_temporooccipital_part_Left_LCOR	low risk > high risk	88.17	1.388	0.168593	0.622809	0.289	-0.125	0.704
67	fMRI_LCOR	Lingual_Gyrus_Left_LCOR	low risk > high risk	90.95	1.387	0.168871	0.622809	0.286	-0.129	0.701
89	fMRI_LCOR	Supracalcarine_Cortex_Left_LCOR	low risk > high risk	90.99	1.384	0.169857	0.622809	0.286	-0.129	0.7
87	fMRI_LCOR	Planum_Temporale_Left_LCOR	low risk > high risk	86.22	1.377	0.17212	0.625316	0.288	-0.127	0.703
301	fMRI_fALLF	Supramarginal_Gyrus_anterior_division_Right_fALLF	low risk > high risk	90.94	1.358	0.177796	0.636768	0.281	-0.134	0.695
332	fMRI_fALLF	Temporal_Fusiform_Cortex_anterior_division_Right_fALLF	low risk < high risk	90.94	-1.356	0.178488	0.636768	-0.28	-0.695	0.134
324	fMRI_fALLF	Frontal_Orbital_Cortex_Right_fALLF	low risk > high risk	86.57	1.347	0.181577	0.640196	0.282	-0.133	0.696
265	fMRI_fALLF	Frontal_Pole_Right_fALLF	low risk > high risk	84.26	1.344	0.182682	0.640196	0.282	-0.133	0.696
310	fMRI_fALLF	Lateral_Occipital_Cortex_inferior_division_Left_fALLF	low risk > high risk	86.77	1.315	0.1921	0.660856	0.275	-0.14	0.689
135	fMRI_ICC	Insular_Cortex_Right_ICC	low risk > high risk	90.56	1.312	0.192862	0.660856	0.272	-0.143	0.686
356	fMRI_fALLF	Thalamus_r_fALLF	low risk > high risk	86.32	1.302	0.196372	0.660856	0.272	-0.142	0.687
287	fMRI_fALLF	Middle_Temporal_Gyrus_posterior_division_Right_fALLF	low risk > high risk	90.99	1.301	0.196566	0.660856	0.268	-0.146	0.683
281	fMRI_fALLF	Superior_Temporal_Gyrus_anterior_division_Right_fALLF	low risk > high risk	89.88	1.3	0.196929	0.660856	0.27	-0.144	0.684
201	fMRI_ICC	Temporal_Fusiform_Cortex_anterior_division_Left_ICC	low risk < high risk	90.41	-1.284	0.202528	0.660856	-0.264	-0.678	0.15
114	fMRI_LCOR	Cerebelum_4_5_Right_LCOR	low risk > high risk	83.91	1.28	0.203996	0.660856	0.269	-0.146	0.683
380	fMRI_fALLF	Cerebelum_6_Right_fALLF	low risk > high risk	90.97	1.274	0.205819	0.660856	0.263	-0.151	0.677
72	fMRI_LCOR	Temporal_Occipital_Fusiform_Cortex_Right_LCOR	low risk > high risk	89.15	1.272	0.206805	0.660856	0.265	-0.15	0.679
78	fMRI_LCOR	Central_Opercular_Cortex_Right_LCOR	low risk > high risk	90.06	1.257	0.211894	0.660856	0.261	-0.153	0.675
191	fMRI_ICC	Cuneal_Cortex_Left_ICC	low risk > high risk	90.97	1.257	0.212137	0.660856	0.26	-0.155	0.674
187	fMRI_ICC	Cingulate_Gyrus_anterior_division_ICC	low risk > high risk	89.59	1.254	0.212987	0.660856	0.261	-0.154	0.675
17	fMRI_LCOR	Superior_Temporal_Gyrus_anterior_division_Right_LCOR	low risk > high risk	84.12	1.254	0.213154	0.660856	0.263	-0.151	0.677
9	fMRI_LCOR	Inferior_Frontal_Gyrus_pars_triangularis_Right_LCOR	low risk > high risk	90.18	1.25	0.214616	0.660856	0.259	-0.155	0.674
318	fMRI_fALLF	Paracingulate_Gyrus_Left_fALLF	low risk > high risk	90.22	1.249	0.214967	0.660856	0.259	-0.155	0.673
371	fMRI_fALLF	Cerebelum_Crus1_Left_fALLF	low risk > high risk	87.71	1.248	0.215279	0.660856	0.26	-0.154	0.675
176	fMRI_ICC	Lateral_Occipital_Cortex_superior_division_Left_ICC	low risk > high risk	82.92	1.236	0.220111	0.670493	0.251	-0.163	0.665
93	fMRI_LCOR	Thalamus_l_LCOR	low risk > high risk	81.17	1.214	0.228132	0.677923	0.256	-0.159	0.67
315	fMRI_fALLF	Juxtapositional_Lobule_Cortex_Left_fALLF	low risk > high risk	90.16	1.208	0.230179	0.677923	0.248	-0.166	0.662
317	fMRI_fALLF	Paracingulate_Gyrus_Right_fALLF	low risk > high risk	90.87	1.208	0.230358	0.677923	0.249	-0.165	0.663
292	fMRI_fALLF	Inferior_Temporal_Gyrus_anterior_division_Left_fALLF	low risk < high risk	89.84	-1.205	0.231196	0.677923	-0.25	-0.665	0.164
85	fMRI_LCOR	Heschl.s_Gyrus_Left_LCOR	low risk > high risk	86.99	1.201	0.233117	0.677923	0.251	-0.163	0.665
210	fMRI_ICC	Central_Opercular_Cortex_Right_ICC	low risk > high risk	90.17	1.2	0.233154	0.677923	0.249	-0.165	0.663
347	fMRI_fALLF	Planum_Polare_Left_fALLF	low risk > high risk	82.05	1.198	0.234534	0.677923	0.252	-0.162	0.666
55	fMRI_LCOR	Cingulate_Gyrus_anterior_division_LCOR	low risk > high risk	83.2	1.187	0.238548	0.684528	0.249	-0.165	0.663
305	fMRI_fALLF	Angular_Gyrus_Right_fALLF	low risk > high risk	90.37	1.171	0.24467	0.693455	0.241	-0.173	0.655
129	fMRI_LCOR	Vermis_7_LCOR	low risk < high risk	87.33	-1.166	0.246917	0.693455	-0.243	-0.657	0.171
52	fMRI_LCOR	Subcallosal_Cortex_LCOR	low risk < high risk	90.41	-1.159	0.249625	0.693455	-0.24	-0.654	0.174
74	fMRI_LCOR	Occipital_Fusiform_Gyrus_Right_LCOR	low risk > high risk	90.86	1.157	0.250275	0.693455	0.238	-0.176	0.652
286	fMRI_fALLF	Middle_Temporal_Gyrus_anterior_division_Left_fALLF	low risk > high risk	89.51	1.157	0.250414	0.693455	0.241	-0.174	0.655
106	fMRI_LCOR	Brain.Stem_LCOR	low risk < high risk	90.93	-1.152	0.252184	0.693507	-0.238	-0.652	0.176
379	fMRI_fALLF	Cerebelum_6_Left_fALLF	low risk > high risk	91	1.139	0.257569	0.70343	0.235	-0.179	0.649
198	fMRI_ICC	Lingual_Gyrus_Right_ICC	low risk > high risk	90.21	1.133	0.260197	0.70574	0.233	-0.181	0.647
96	fMRI_LCOR	Putamen_r_LCOR	low risk > high risk	88.14	1.127	0.262879	0.708163	0.235	-0.179	0.649
199	fMRI_ICC	Lingual_Gyrus_Left_ICC	low risk > high risk	88.08	1.117	0.266862	0.710154	0.228	-0.185	0.642
206	fMRI_ICC	Occipital_Fusiform_Gyrus_Right_ICC	low risk > high risk	90.7	1.116	0.267204	0.710154	0.23	-0.184	0.644
211	fMRI_ICC	Central_Opercular_Cortex_Left_ICC	low risk > high risk	88.87	1.11	0.27002	0.712852	0.231	-0.183	0.645
112	fMRI_LCOR	Cerebelum_3_Right_LCOR	low risk > high risk	80.12	1.106	0.27217	0.713769	0.233	-0.181	0.647
200	fMRI_ICC	Temporal_Fusiform_Cortex_anterior_division_Right_ICC	low risk < high risk	90.87	-1.1	0.274042	0.713953	-0.227	-0.641	0.187
381	fMRI_fALLF	Cerebelum_7b_Left_fALLF	low risk > high risk	89.66	1.094	0.277055	0.714743	0.224	-0.19	0.638
196	fMRI_ICC	Parahippocampal_Gyrus_posterior_division_Right_ICC	low risk > high risk	90.1	1.087	0.279916	0.714743	0.226	-0.188	0.64
215	fMRI_ICC	Planum_Polare_Left_ICC	low risk > high risk	88.72	1.087	0.280001	0.714743	0.226	-0.187	0.64
73	fMRI_LCOR	Temporal_Occipital_Fusiform_Cortex_Left_LCOR	low risk > high risk	91	1.083	0.281566	0.714743	0.224	-0.19	0.638
57	fMRI_LCOR	Precuneous_Cortex_LCOR	low risk > high risk	89.88	1.079	0.283624	0.715383	0.221	-0.192	0.635
161	fMRI_ICC	Inferior_Temporal_Gyrus_posterior_division_Right_ICC	low risk < high risk	90.72	-1.067	0.28879	0.723803	-0.22	-0.633	0.194
27	fMRI_LCOR	Inferior_Temporal_Gyrus_anterior_division_Right_LCOR	low risk < high risk	89.99	-1.063	0.290667	0.723925	-0.221	-0.635	0.193
86	fMRI_LCOR	Planum_Temporale_Right_LCOR	low risk > high risk	91	1.04	0.300915	0.738479	0.215	-0.199	0.628
295	fMRI_fALLF	Inferior_Temporal_Gyrus_temporooccipital_part_Right_fALLF	low risk > high risk	90.93	1.04	0.301	0.738479	0.215	-0.199	0.629
158	fMRI_ICC	Middle_Temporal_Gyrus_temporooccipital_part_Left_ICC	low risk > high risk	90.32	1.034	0.303899	0.738479	0.213	-0.201	0.626
121	fMRI_LCOR	Cerebelum_9_Left_LCOR	low risk < high risk	86.1	-1.028	0.306994	0.738479	-0.21	-0.623	0.204
236	fMRI_ICC	Accumbens_r_ICC	low risk < high risk	90.9	-1.027	0.307102	0.738479	-0.212	-0.626	0.201
238	fMRI_ICC	Brain.Stem_ICC	low risk < high risk	90.34	-1.017	0.311729	0.738479	-0.209	-0.623	0.205
3	fMRI_LCOR	Insular_Cortex_Right_LCOR	low risk > high risk	89.6	1.017	0.312003	0.738479	0.211	-0.202	0.625
184	fMRI_ICC	Subcallosal_Cortex_ICC	low risk < high risk	90.06	-1.014	0.313383	0.738479	-0.21	-0.624	0.203
164	fMRI_ICC	Inferior_Temporal_Gyrus_temporooccipital_part_Left_ICC	low risk > high risk	90.42	1.007	0.316384	0.738479	0.209	-0.205	0.623
170	fMRI_ICC	Supramarginal_Gyrus_anterior_division_Left_ICC	low risk > high risk	87.53	1.006	0.31699	0.738479	0.206	-0.208	0.619
84	fMRI_LCOR	Heschl.s_Gyrus_Right_LCOR	low risk > high risk	90.78	1.006	0.317024	0.738479	0.208	-0.205	0.622
218	fMRI_ICC	Planum_Temporale_Right_ICC	low risk > high risk	89.41	0.998	0.320861	0.738938	0.208	-0.206	0.621
208	fMRI_ICC	Frontal_Operculum_Cortex_Right_ICC	low risk > high risk	90.98	0.998	0.320953	0.738938	0.206	-0.207	0.62
282	fMRI_fALLF	Superior_Temporal_Gyrus_anterior_division_Left_fALLF	low risk > high risk	84.37	0.991	0.324692	0.740339	0.208	-0.206	0.621
11	fMRI_LCOR	Inferior_Frontal_Gyrus_pars_opercularis_Right_LCOR	low risk > high risk	90.66	0.989	0.325301	0.740339	0.205	-0.209	0.619
357	fMRI_fALLF	Thalamus_l_fALLF	low risk > high risk	86.54	0.981	0.329429	0.742899	0.205	-0.209	0.619
179	fMRI_ICC	Intracalcarine_Cortex_Right_ICC	low risk > high risk	90.81	0.979	0.330178	0.742899	0.203	-0.211	0.616
180	fMRI_ICC	Intracalcarine_Cortex_Left_ICC	low risk > high risk	90.94	0.966	0.336616	0.749601	0.2	-0.214	0.613
24	fMRI_LCOR	Middle_Temporal_Gyrus_posterior_division_Left_LCOR	low risk > high risk	86.47	0.963	0.338205	0.749601	0.201	-0.212	0.615
219	fMRI_ICC	Planum_Temporale_Left_ICC	low risk > high risk	88.04	0.956	0.341591	0.749601	0.199	-0.214	0.613
214	fMRI_ICC	Planum_Polare_Right_ICC	low risk > high risk	86.81	0.956	0.341693	0.749601	0.2	-0.214	0.613
220	fMRI_ICC	Supracalcarine_Cortex_Right_ICC	low risk > high risk	90.79	0.954	0.342621	0.749601	0.197	-0.216	0.611
83	fMRI_LCOR	Planum_Polare_Left_LCOR	low risk > high risk	90.59	0.939	0.350049	0.755944	0.195	-0.219	0.608
150	fMRI_ICC	Superior_Temporal_Gyrus_anterior_division_Left_ICC	low risk > high risk	90.91	0.935	0.352276	0.755944	0.193	-0.221	0.606
363	fMRI_fALLF	Pallidum_l_fALLF	low risk < high risk	90.78	-0.933	0.353069	0.755944	-0.193	-0.607	0.22
235	fMRI_ICC	Amygdala_l_ICC	low risk > high risk	90.92	0.922	0.358796	0.755944	0.191	-0.223	0.604
369	fMRI_fALLF	Accumbens_l_fALLF	low risk > high risk	90.86	0.92	0.360025	0.755944	0.19	-0.224	0.603
41	fMRI_LCOR	Angular_Gyrus_Right_LCOR	low risk < high risk	82.02	-0.92	0.36011	0.755944	-0.187	-0.6	0.227
175	fMRI_ICC	Lateral_Occipital_Cortex_superior_division_Right_ICC	low risk > high risk	81.14	0.918	0.361175	0.755944	0.186	-0.227	0.6
275	fMRI_fALLF	Inferior_Frontal_Gyrus_pars_opercularis_Right_fALLF	low risk > high risk	87.67	0.916	0.36205	0.755944	0.191	-0.222	0.605
92	fMRI_LCOR	Thalamus_r_LCOR	low risk > high risk	80.16	0.915	0.3627	0.755944	0.193	-0.221	0.606
309	fMRI_fALLF	Lateral_Occipital_Cortex_inferior_division_Right_fALLF	low risk > high risk	89.87	0.908	0.366265	0.759377	0.189	-0.225	0.602
382	fMRI_fALLF	Cerebelum_7b_Right_fALLF	low risk > high risk	89.64	0.904	0.368339	0.759699	0.188	-0.226	0.601
43	fMRI_LCOR	Lateral_Occipital_Cortex_superior_division_Right_LCOR	low risk > high risk	85.88	0.894	0.373979	0.767334	0.182	-0.231	0.596
283	fMRI_fALLF	Superior_Temporal_Gyrus_posterior_division_Right_fALLF	low risk > high risk	88.87	0.89	0.376135	0.767781	0.185	-0.228	0.599
4	fMRI_LCOR	Insular_Cortex_Left_LCOR	low risk > high risk	89.67	0.883	0.379858	0.767801	0.183	-0.23	0.597
30	fMRI_LCOR	Inferior_Temporal_Gyrus_posterior_division_Left_LCOR	low risk < high risk	90.03	-0.882	0.380023	0.767801	-0.183	-0.597	0.23
221	fMRI_ICC	Supracalcarine_Cortex_Left_ICC	low risk > high risk	90.94	0.87	0.386606	0.777126	0.179	-0.234	0.593
228	fMRI_ICC	Putamen_r_ICC	low risk > high risk	90.27	0.863	0.390661	0.777126	0.179	-0.234	0.592
21	fMRI_LCOR	Middle_Temporal_Gyrus_anterior_division_Right_LCOR	low risk > high risk	90.2	0.855	0.395043	0.777126	0.177	-0.236	0.591
205	fMRI_ICC	Temporal_Occipital_Fusiform_Cortex_Left_ICC	low risk > high risk	86.31	0.855	0.39519	0.777126	0.174	-0.239	0.588
222	fMRI_ICC	Occipital_Pole_Right_ICC	low risk > high risk	90.64	0.853	0.396159	0.777126	0.177	-0.237	0.59
340	fMRI_fALLF	Frontal_Operculum_Cortex_Right_fALLF	low risk > high risk	90.75	0.852	0.396413	0.777126	0.175	-0.238	0.589
79	fMRI_LCOR	Central_Opercular_Cortex_Left_LCOR	low risk > high risk	90.29	0.825	0.41148	0.800385	0.171	-0.242	0.584
102	fMRI_LCOR	Amygdala_r_LCOR	low risk > high risk	89.37	0.818	0.415549	0.800385	0.17	-0.243	0.583
289	fMRI_fALLF	Middle_Temporal_Gyrus_temporooccipital_part_Right_fALLF	low risk > high risk	90.4	0.815	0.41713	0.800385	0.168	-0.246	0.581
75	fMRI_LCOR	Occipital_Fusiform_Gyrus_Left_LCOR	low risk > high risk	90.64	0.813	0.418284	0.800385	0.167	-0.246	0.581
223	fMRI_ICC	Occipital_Pole_Left_ICC	low risk > high risk	90.12	0.813	0.418383	0.800385	0.169	-0.245	0.582
119	fMRI_LCOR	Cerebelum_8_Left_LCOR	low risk < high risk	90.87	-0.805	0.423107	0.805531	-0.166	-0.579	0.247
339	fMRI_fALLF	Occipital_Fusiform_Gyrus_Left_fALLF	low risk > high risk	89.43	0.786	0.433979	0.821194	0.163	-0.25	0.577
212	fMRI_ICC	Parietal_Operculum_Cortex_Right_ICC	low risk > high risk	90.87	0.783	0.435482	0.821194	0.161	-0.252	0.575
97	fMRI_LCOR	Putamen_l_LCOR	low risk > high risk	84.2	0.778	0.438594	0.823142	0.163	-0.25	0.576
155	fMRI_ICC	Middle_Temporal_Gyrus_posterior_division_Right_ICC	low risk < high risk	78.84	-0.772	0.442691	0.826913	-0.156	-0.569	0.257
143	fMRI_ICC	Inferior_Frontal_Gyrus_pars_opercularis_Right_ICC	low risk > high risk	90.71	0.766	0.445509	0.828271	0.159	-0.255	0.572
261	fMRI_ICC	Vermis_7_ICC	low risk < high risk	86.67	-0.76	0.449456	0.831185	-0.159	-0.572	0.254
151	fMRI_ICC	Superior_Temporal_Gyrus_posterior_division_Right_ICC	low risk > high risk	88.19	0.757	0.451275	0.831185	0.155	-0.258	0.568
334	fMRI_fALLF	Temporal_Fusiform_Cortex_posterior_division_Right_fALLF	low risk > high risk	90.48	0.75	0.455158	0.831598	0.156	-0.258	0.569
29	fMRI_LCOR	Inferior_Temporal_Gyrus_posterior_division_Right_LCOR	low risk < high risk	90.26	-0.745	0.457968	0.831598	-0.155	-0.568	0.259
90	fMRI_LCOR	Occipital_Pole_Right_LCOR	low risk > high risk	90.95	0.744	0.458542	0.831598	0.154	-0.259	0.567
259	fMRI_ICC	Vermis_4_5_ICC	low risk > high risk	91	0.742	0.459899	0.831598	0.153	-0.26	0.566
391	fMRI_fALLF	Vermis_4_5_fALLF	low risk > high risk	90.98	0.723	0.471415	0.847217	0.149	-0.264	0.562
40	fMRI_LCOR	Supramarginal_Gyrus_posterior_division_Left_LCOR	low risk > high risk	90.92	0.72	0.473659	0.847217	0.149	-0.264	0.562
7	fMRI_LCOR	Middle_Frontal_Gyrus_Right_LCOR	low risk > high risk	90.65	0.717	0.474985	0.847217	0.149	-0.265	0.562
113	fMRI_LCOR	Cerebelum_4_5_Left_LCOR	low risk > high risk	86.18	0.714	0.477094	0.847217	0.149	-0.264	0.562
188	fMRI_ICC	Cingulate_Gyrus_posterior_division_ICC	low risk > high risk	86.85	0.703	0.483772	0.85524	0.144	-0.27	0.557
194	fMRI_ICC	Parahippocampal_Gyrus_anterior_division_Right_ICC	low risk < high risk	89.57	-0.693	0.490032	0.859541	-0.142	-0.555	0.271
109	fMRI_LCOR	Cerebelum_Crus2_Left_LCOR	low risk > high risk	90.26	0.692	0.490546	0.859541	0.144	-0.269	0.557
293	fMRI_fALLF	Inferior_Temporal_Gyrus_posterior_division_Right_fALLF	low risk < high risk	89.42	-0.674	0.502063	0.867191	-0.14	-0.553	0.273
241	fMRI_ICC	Cerebelum_Crus2_Left_ICC	low risk > high risk	90.07	0.672	0.50357	0.867191	0.138	-0.275	0.551
361	fMRI_fALLF	Putamen_l_fALLF	low risk > high risk	89.84	0.669	0.505192	0.867191	0.139	-0.274	0.552
127	fMRI_LCOR	Vermis_4_5_LCOR	low risk > high risk	88.04	0.668	0.505604	0.867191	0.139	-0.274	0.552
132	fMRI_LCOR	Vermis_10_LCOR	low risk < high risk	90.93	-0.663	0.508996	0.867191	-0.137	-0.55	0.276
128	fMRI_LCOR	Vermis_6_LCOR	low risk < high risk	88.42	-0.659	0.511715	0.867191	-0.137	-0.55	0.276
294	fMRI_fALLF	Inferior_Temporal_Gyrus_posterior_division_Left_fALLF	low risk < high risk	90.31	-0.656	0.513237	0.867191	-0.136	-0.549	0.277
377	fMRI_fALLF	Cerebelum_4_5_Left_fALLF	low risk > high risk	91	0.654	0.514539	0.867191	0.135	-0.278	0.548
213	fMRI_ICC	Parietal_Operculum_Cortex_Left_ICC	low risk > high risk	86.63	0.654	0.514621	0.867191	0.137	-0.276	0.55
189	fMRI_ICC	Precuneous_Cortex_ICC	low risk > high risk	88.14	0.642	0.522259	0.875174	0.131	-0.282	0.544
133	fMRI_ICC	Frontal_Pole_Right_ICC	low risk < high risk	87.32	-0.64	0.523778	0.875174	-0.131	-0.544	0.282
172	fMRI_ICC	Supramarginal_Gyrus_posterior_division_Left_ICC	low risk > high risk	86.12	0.634	0.527485	0.877664	0.129	-0.284	0.542
396	fMRI_fALLF	Vermis_10_fALLF	low risk < high risk	90.26	-0.62	0.536582	0.889064	-0.129	-0.542	0.284
124	fMRI_LCOR	Cerebelum_10_Right_LCOR	low risk > high risk	85.96	0.602	0.549038	0.905333	0.126	-0.287	0.539
139	fMRI_ICC	Middle_Frontal_Gyrus_Right_ICC	low risk > high risk	84.78	0.599	0.551053	0.905333	0.122	-0.291	0.535
291	fMRI_fALLF	Inferior_Temporal_Gyrus_anterior_division_Right_fALLF	low risk > high risk	88.84	0.594	0.554307	0.905333	0.124	-0.289	0.537
105	fMRI_LCOR	Accumbens_l_LCOR	low risk < high risk	87.66	-0.592	0.555546	0.905333	-0.123	-0.536	0.289
126	fMRI_LCOR	Vermis_3_LCOR	low risk > high risk	84.99	0.586	0.559313	0.907737	0.123	-0.29	0.536
378	fMRI_fALLF	Cerebelum_4_5_Right_fALLF	low risk > high risk	90.98	0.579	0.56381	0.911302	0.12	-0.293	0.532
234	fMRI_ICC	Amygdala_r_ICC	low risk > high risk	90.25	0.573	0.568405	0.914119	0.119	-0.294	0.532
100	fMRI_LCOR	Hippocampus_r_LCOR	low risk > high risk	87.71	0.57	0.57017	0.914119	0.119	-0.294	0.532
249	fMRI_ICC	Cerebelum_7b_Left_ICC	low risk > high risk	90.92	0.561	0.57601	0.916343	0.116	-0.297	0.529
63	fMRI_LCOR	Parahippocampal_Gyrus_anterior_division_Left_LCOR	low risk < high risk	86.24	-0.561	0.576185	0.916343	-0.114	-0.527	0.298
395	fMRI_fALLF	Vermis_9_fALLF	low risk > high risk	89.21	0.548	0.585125	0.920722	0.112	-0.301	0.525
288	fMRI_fALLF	Middle_Temporal_Gyrus_posterior_division_Left_fALLF	low risk > high risk	91	0.545	0.586753	0.920722	0.113	-0.3	0.526
104	fMRI_LCOR	Accumbens_r_LCOR	low risk < high risk	90.93	-0.543	0.588767	0.920722	-0.112	-0.525	0.301
147	fMRI_ICC	Temporal_Pole_Right_ICC	low risk < high risk	90.73	-0.542	0.589338	0.920722	-0.112	-0.524	0.301
142	fMRI_ICC	Inferior_Frontal_Gyrus_pars_triangularis_Left_ICC	low risk > high risk	90.8	0.538	0.591711	0.920722	0.111	-0.302	0.524
229	fMRI_ICC	Putamen_l_ICC	low risk > high risk	88.15	0.532	0.596105	0.920722	0.111	-0.302	0.524
81	fMRI_LCOR	Parietal_Operculum_Cortex_Left_LCOR	low risk > high risk	85.92	0.532	0.596234	0.920722	0.111	-0.302	0.524
256	fMRI_ICC	Cerebelum_10_Right_ICC	low risk < high risk	90	-0.53	0.597539	0.920722	-0.11	-0.523	0.303
216	fMRI_ICC	Heschl.s_Gyrus_Right_ICC	low risk > high risk	88.1	0.526	0.600484	0.921043	0.11	-0.303	0.522
195	fMRI_ICC	Parahippocampal_Gyrus_anterior_division_Left_ICC	low risk < high risk	84.96	-0.522	0.603104	0.921043	-0.106	-0.519	0.307
36	fMRI_LCOR	Superior_Parietal_Lobule_Left_LCOR	low risk > high risk	90.96	0.519	0.604726	0.921043	0.107	-0.305	0.52
159	fMRI_ICC	Inferior_Temporal_Gyrus_anterior_division_Right_ICC	low risk < high risk	90.89	-0.511	0.610753	0.926659	-0.105	-0.518	0.308
173	fMRI_ICC	Angular_Gyrus_Right_ICC	low risk < high risk	77.46	-0.506	0.614408	0.928647	-0.102	-0.515	0.311
122	fMRI_LCOR	Cerebelum_9_Right_LCOR	low risk < high risk	90.11	-0.499	0.61927	0.93087	-0.102	-0.515	0.31
145	fMRI_ICC	Precentral_Gyrus_Right_ICC	low risk > high risk	89.53	0.497	0.62058	0.93087	0.102	-0.311	0.515
95	fMRI_LCOR	Caudate_l_LCOR	low risk > high risk	90.66	0.49	0.625063	0.932837	0.102	-0.311	0.514
45	fMRI_LCOR	Lateral_Occipital_Cortex_inferior_division_Right_LCOR	low risk > high risk	90.93	0.488	0.626602	0.932837	0.101	-0.312	0.514
230	fMRI_ICC	Pallidum_r_ICC	low risk < high risk	90.37	-0.483	0.62996	0.933171	-0.099	-0.512	0.313
168	fMRI_ICC	Superior_Parietal_Lobule_Left_ICC	low risk > high risk	88.18	0.481	0.63154	0.933171	0.098	-0.314	0.511
31	fMRI_LCOR	Inferior_Temporal_Gyrus_temporooccipital_part_Right_LCOR	low risk > high risk	90.93	0.474	0.636603	0.934426	0.098	-0.315	0.511
248	fMRI_ICC	Cerebelum_6_Right_ICC	low risk < high risk	89.89	-0.473	0.637109	0.934426	-0.097	-0.51	0.316
185	fMRI_ICC	Paracingulate_Gyrus_Right_ICC	low risk < high risk	86.84	-0.465	0.64333	0.939072	-0.095	-0.508	0.318
156	fMRI_ICC	Middle_Temporal_Gyrus_posterior_division_Left_ICC	low risk < high risk	89.91	-0.454	0.651229	0.939072	-0.093	-0.506	0.32
326	fMRI_fALLF	Parahippocampal_Gyrus_anterior_division_Right_fALLF	low risk > high risk	89.49	0.45	0.6535	0.939072	0.094	-0.319	0.506
23	fMRI_LCOR	Middle_Temporal_Gyrus_posterior_division_Right_LCOR	low risk > high risk	87.25	0.449	0.654525	0.939072	0.094	-0.319	0.507
237	fMRI_ICC	Accumbens_l_ICC	low risk < high risk	84.82	-0.449	0.654913	0.939072	-0.094	-0.507	0.319
6	fMRI_LCOR	Superior_Frontal_Gyrus_Left_LCOR	low risk < high risk	90.76	-0.446	0.656335	0.939072	-0.092	-0.505	0.321
13	fMRI_LCOR	Precentral_Gyrus_Right_LCOR	low risk > high risk	90.05	0.446	0.656876	0.939072	0.092	-0.321	0.504
98	fMRI_LCOR	Pallidum_r_LCOR	low risk > high risk	90.48	0.435	0.664623	0.944663	0.09	-0.323	0.503
108	fMRI_LCOR	Cerebelum_Crus1_Right_LCOR	low risk > high risk	87.97	0.431	0.667474	0.944663	0.09	-0.323	0.503
253	fMRI_ICC	Cerebelum_9_Left_ICC	low risk < high risk	88.33	-0.428	0.669487	0.944663	-0.088	-0.5	0.325
71	fMRI_LCOR	Temporal_Fusiform_Cortex_posterior_division_Left_LCOR	low risk < high risk	90.94	-0.427	0.670329	0.944663	-0.088	-0.501	0.324
384	fMRI_fALLF	Cerebelum_8_Right_fALLF	low risk > high risk	88.21	0.42	0.675498	0.948572	0.088	-0.325	0.5
246	fMRI_ICC	Cerebelum_4_5_Right_ICC	low risk > high risk	90.98	0.411	0.682249	0.954408	0.085	-0.328	0.498
183	fMRI_ICC	Juxtapositional_Lobule_Cortex_Left_ICC	low risk > high risk	90.81	0.402	0.688812	0.954408	0.083	-0.33	0.495
148	fMRI_ICC	Temporal_Pole_Left_ICC	low risk < high risk	90.84	-0.399	0.690689	0.954408	-0.082	-0.495	0.33
231	fMRI_ICC	Pallidum_l_ICC	low risk < high risk	86.09	-0.396	0.693189	0.954408	-0.083	-0.496	0.33
34	fMRI_LCOR	Postcentral_Gyrus_Left_LCOR	low risk < high risk	89.63	-0.394	0.694168	0.954408	-0.081	-0.494	0.332
385	fMRI_fALLF	Cerebelum_9_Left_fALLF	low risk < high risk	90.86	-0.393	0.695386	0.954408	-0.081	-0.494	0.332
50	fMRI_LCOR	Juxtapositional_Lobule_Cortex_Right_LCOR	low risk > high risk	88.75	0.388	0.698904	0.954408	0.079	-0.333	0.492
245	fMRI_ICC	Cerebelum_4_5_Left_ICC	low risk > high risk	90.97	0.387	0.699648	0.954408	0.08	-0.333	0.493
42	fMRI_LCOR	Angular_Gyrus_Left_LCOR	low risk > high risk	88.14	0.385	0.701345	0.954408	0.08	-0.332	0.493
389	fMRI_fALLF	Vermis_1_2_fALLF	low risk < high risk	88.05	-0.38	0.704556	0.955494	-0.079	-0.492	0.333
258	fMRI_ICC	Vermis_3_ICC	low risk > high risk	88.29	0.369	0.713001	0.957641	0.077	-0.336	0.49
53	fMRI_LCOR	Paracingulate_Gyrus_Right_LCOR	low risk < high risk	90.79	-0.366	0.714854	0.957641	-0.075	-0.488	0.337
94	fMRI_LCOR	Caudate_r_LCOR	low risk > high risk	90.67	0.364	0.716673	0.957641	0.075	-0.338	0.488
335	fMRI_fALLF	Temporal_Fusiform_Cortex_posterior_division_Left_fALLF	low risk > high risk	85.75	0.364	0.716938	0.957641	0.076	-0.337	0.489
80	fMRI_LCOR	Parietal_Operculum_Cortex_Right_LCOR	low risk > high risk	82.35	0.362	0.718231	0.957641	0.073	-0.339	0.486
376	fMRI_fALLF	Cerebelum_3_Right_fALLF	low risk < high risk	90.56	-0.355	0.723084	0.959523	-0.073	-0.486	0.34
226	fMRI_ICC	Caudate_r_ICC	low risk < high risk	90.68	-0.349	0.727804	0.959523	-0.072	-0.485	0.341
171	fMRI_ICC	Supramarginal_Gyrus_posterior_division_Right_ICC	low risk > high risk	86.59	0.346	0.730087	0.959523	0.071	-0.342	0.483
182	fMRI_ICC	Juxtapositional_Lobule_Cortex_Right_ICC	low risk > high risk	88.18	0.342	0.733168	0.959523	0.07	-0.343	0.483
279	fMRI_fALLF	Temporal_Pole_Right_fALLF	low risk > high risk	90.99	0.34	0.734987	0.959523	0.07	-0.343	0.483
120	fMRI_LCOR	Cerebelum_8_Right_LCOR	low risk < high risk	90.95	-0.334	0.7395	0.959523	-0.069	-0.482	0.344
169	fMRI_ICC	Supramarginal_Gyrus_anterior_division_Right_ICC	low risk > high risk	86.63	0.334	0.739513	0.959523	0.068	-0.345	0.481
244	fMRI_ICC	Cerebelum_3_Right_ICC	low risk < high risk	88.46	-0.333	0.740259	0.959523	-0.069	-0.482	0.343
138	fMRI_ICC	Superior_Frontal_Gyrus_Left_ICC	low risk < high risk	88.45	-0.331	0.741449	0.959523	-0.068	-0.48	0.345
197	fMRI_ICC	Parahippocampal_Gyrus_posterior_division_Left_ICC	low risk < high risk	90.89	-0.326	0.745306	0.959662	-0.067	-0.48	0.346
250	fMRI_ICC	Cerebelum_7b_Right_ICC	low risk > high risk	88.32	0.322	0.748458	0.959662	0.067	-0.346	0.48
242	fMRI_ICC	Cerebelum_Crus2_Right_ICC	low risk > high risk	89.52	0.32	0.749973	0.959662	0.066	-0.347	0.478
134	fMRI_ICC	Frontal_Pole_Left_ICC	low risk < high risk	90.6	-0.314	0.754088	0.959662	-0.065	-0.478	0.348
146	fMRI_ICC	Precentral_Gyrus_Left_ICC	low risk > high risk	88.06	0.311	0.756523	0.959662	0.064	-0.349	0.476
70	fMRI_LCOR	Temporal_Fusiform_Cortex_posterior_division_Right_LCOR	low risk < high risk	90.86	-0.31	0.757254	0.959662	-0.064	-0.477	0.349
383	fMRI_fALLF	Cerebelum_8_Left_fALLF	low risk > high risk	90.62	0.308	0.758521	0.959662	0.064	-0.349	0.477
157	fMRI_ICC	Middle_Temporal_Gyrus_temporooccipital_part_Right_ICC	low risk > high risk	85.68	0.305	0.761422	0.960264	0.062	-0.351	0.475
204	fMRI_ICC	Temporal_Occipital_Fusiform_Cortex_Right_ICC	low risk > high risk	88.51	0.296	0.768045	0.962732	0.061	-0.352	0.473
76	fMRI_LCOR	Frontal_Operculum_Cortex_Right_LCOR	low risk > high risk	88.87	0.296	0.768241	0.962732	0.061	-0.352	0.473
62	fMRI_LCOR	Parahippocampal_Gyrus_anterior_division_Right_LCOR	low risk < high risk	90.94	-0.291	0.771839	0.96419	-0.06	-0.473	0.353
178	fMRI_ICC	Lateral_Occipital_Cortex_inferior_division_Left_ICC	low risk > high risk	89.38	0.286	0.775297	0.965464	0.059	-0.354	0.471
110	fMRI_LCOR	Cerebelum_Crus2_Right_LCOR	low risk > high risk	88.74	0.276	0.782823	0.966066	0.058	-0.355	0.47
225	fMRI_ICC	Thalamus_l_ICC	low risk > high risk	89.57	0.275	0.783899	0.966066	0.057	-0.355	0.47
203	fMRI_ICC	Temporal_Fusiform_Cortex_posterior_division_Left_ICC	low risk < high risk	89.8	-0.274	0.784411	0.966066	-0.056	-0.469	0.356
1	fMRI_LCOR	Frontal_Pole_Right_LCOR	low risk < high risk	89.89	-0.271	0.787176	0.966066	-0.056	-0.468	0.357
117	fMRI_LCOR	Cerebelum_7b_Left_LCOR	low risk < high risk	90.49	-0.27	0.787978	0.966066	-0.056	-0.469	0.357
111	fMRI_LCOR	Cerebelum_3_Left_LCOR	low risk < high risk	87.21	-0.26	0.79544	0.970674	-0.054	-0.467	0.358
240	fMRI_ICC	Cerebelum_Crus1_Right_ICC	low risk > high risk	90.45	0.258	0.796639	0.970674	0.053	-0.359	0.466
154	fMRI_ICC	Middle_Temporal_Gyrus_anterior_division_Left_ICC	low risk < high risk	91	-0.252	0.80152	0.973626	-0.052	-0.465	0.361
327	fMRI_fALLF	Parahippocampal_Gyrus_anterior_division_Left_fALLF	low risk < high risk	90.56	-0.249	0.804105	0.973779	-0.051	-0.464	0.361
54	fMRI_LCOR	Paracingulate_Gyrus_Left_LCOR	low risk > high risk	89.96	0.234	0.815814	0.982266	0.049	-0.364	0.461
370	fMRI_fALLF	Brain.Stem_fALLF	low risk > high risk	89	0.233	0.816074	0.982266	0.048	-0.365	0.46
167	fMRI_ICC	Superior_Parietal_Lobule_Right_ICC	low risk < high risk	90.25	-0.22	0.826076	0.984036	-0.045	-0.458	0.367
224	fMRI_ICC	Thalamus_r_ICC	low risk > high risk	89.44	0.22	0.826238	0.984036	0.046	-0.367	0.458
251	fMRI_ICC	Cerebelum_8_Left_ICC	low risk < high risk	90.57	-0.219	0.827143	0.984036	-0.045	-0.458	0.367
14	fMRI_LCOR	Precentral_Gyrus_Left_LCOR	low risk > high risk	89.94	0.213	0.831909	0.984036	0.044	-0.369	0.456
153	fMRI_ICC	Middle_Temporal_Gyrus_anterior_division_Right_ICC	low risk > high risk	88.47	0.21	0.833828	0.984036	0.043	-0.37	0.456
243	fMRI_ICC	Cerebelum_3_Left_ICC	low risk < high risk	88.8	-0.208	0.835412	0.984036	-0.043	-0.456	0.369
116	fMRI_LCOR	Cerebelum_6_Right_LCOR	low risk < high risk	88.75	-0.203	0.83946	0.984036	-0.042	-0.455	0.37
360	fMRI_fALLF	Putamen_r_fALLF	low risk < high risk	85.77	-0.197	0.844584	0.984036	-0.041	-0.454	0.371
101	fMRI_LCOR	Hippocampus_l_LCOR	low risk < high risk	90.95	-0.195	0.84608	0.984036	-0.04	-0.453	0.372
37	fMRI_LCOR	Supramarginal_Gyrus_anterior_division_Right_LCOR	low risk < high risk	89.33	-0.185	0.85364	0.984036	-0.038	-0.451	0.375
49	fMRI_LCOR	Frontal_Medial_Cortex_LCOR	low risk < high risk	90.76	-0.184	0.854572	0.984036	-0.038	-0.451	0.375
192	fMRI_ICC	Frontal_Orbital_Cortex_Right_ICC	low risk < high risk	90.83	-0.181	0.856389	0.984036	-0.038	-0.45	0.375
260	fMRI_ICC	Vermis_6_ICC	low risk < high risk	90.85	-0.181	0.856492	0.984036	-0.038	-0.45	0.375
38	fMRI_LCOR	Supramarginal_Gyrus_anterior_division_Left_LCOR	low risk > high risk	90.87	0.181	0.857088	0.984036	0.037	-0.375	0.45
2	fMRI_LCOR	Frontal_Pole_Left_LCOR	low risk < high risk	87.12	-0.179	0.857966	0.984036	-0.037	-0.45	0.375
5	fMRI_LCOR	Superior_Frontal_Gyrus_Right_LCOR	low risk < high risk	90.98	-0.157	0.875519	0.984036	-0.032	-0.445	0.38
16	fMRI_LCOR	Temporal_Pole_Left_LCOR	low risk > high risk	88.42	0.154	0.877909	0.984036	0.032	-0.38	0.445
174	fMRI_ICC	Angular_Gyrus_Left_ICC	low risk < high risk	80.99	-0.153	0.878388	0.984036	-0.031	-0.444	0.381
227	fMRI_ICC	Caudate_l_ICC	low risk < high risk	88.74	-0.151	0.880678	0.984036	-0.031	-0.444	0.381
165	fMRI_ICC	Postcentral_Gyrus_Right_ICC	low risk < high risk	88.68	-0.149	0.88215	0.984036	-0.03	-0.443	0.382
390	fMRI_fALLF	Vermis_3_fALLF	low risk < high risk	90.52	-0.146	0.884179	0.984036	-0.03	-0.443	0.382
263	fMRI_ICC	Vermis_9_ICC	low risk > high risk	90.84	0.141	0.888431	0.984036	0.029	-0.384	0.442
39	fMRI_LCOR	Supramarginal_Gyrus_posterior_division_Right_LCOR	low risk < high risk	88.96	-0.126	0.900408	0.984036	-0.026	-0.438	0.387
387	fMRI_fALLF	Cerebelum_10_Left_fALLF	low risk < high risk	90.64	-0.124	0.901751	0.984036	-0.026	-0.438	0.387
181	fMRI_ICC	Frontal_Medial_Cortex_ICC	low risk < high risk	89.22	-0.123	0.902103	0.984036	-0.025	-0.438	0.387
207	fMRI_ICC	Occipital_Fusiform_Gyrus_Left_ICC	low risk < high risk	89.51	-0.123	0.902627	0.984036	-0.025	-0.438	0.387
33	fMRI_LCOR	Postcentral_Gyrus_Right_LCOR	low risk < high risk	90.72	-0.122	0.902944	0.984036	-0.025	-0.438	0.387
8	fMRI_LCOR	Middle_Frontal_Gyrus_Left_LCOR	low risk < high risk	89.91	-0.12	0.904758	0.984036	-0.025	-0.437	0.388
140	fMRI_ICC	Middle_Frontal_Gyrus_Left_ICC	low risk > high risk	89.11	0.119	0.905643	0.984036	0.024	-0.388	0.437
375	fMRI_fALLF	Cerebelum_3_Left_fALLF	low risk > high risk	90.87	0.119	0.905713	0.984036	0.025	-0.388	0.437
137	fMRI_ICC	Superior_Frontal_Gyrus_Right_ICC	low risk < high risk	88.51	-0.111	0.911684	0.984036	-0.023	-0.435	0.39
60	fMRI_LCOR	Frontal_Orbital_Cortex_Right_LCOR	low risk < high risk	90.04	-0.109	0.913605	0.984036	-0.023	-0.435	0.39
393	fMRI_fALLF	Vermis_7_fALLF	low risk > high risk	87.01	0.108	0.914375	0.984036	0.022	-0.391	0.435
166	fMRI_ICC	Postcentral_Gyrus_Left_ICC	low risk < high risk	89.17	-0.104	0.917072	0.984036	-0.021	-0.434	0.391
193	fMRI_ICC	Frontal_Orbital_Cortex_Left_ICC	low risk > high risk	90.46	0.103	0.918278	0.984036	0.021	-0.391	0.434
280	fMRI_fALLF	Temporal_Pole_Left_fALLF	low risk > high risk	82.44	0.098	0.921971	0.984036	0.021	-0.392	0.433
61	fMRI_LCOR	Frontal_Orbital_Cortex_Left_LCOR	low risk > high risk	90.54	0.093	0.92632	0.984036	0.019	-0.393	0.432
254	fMRI_ICC	Cerebelum_9_Right_ICC	low risk > high risk	89.41	0.086	0.931269	0.984036	0.018	-0.395	0.43
394	fMRI_fALLF	Vermis_8_fALLF	low risk < high risk	89.63	-0.083	0.93366	0.984036	-0.017	-0.43	0.395
149	fMRI_ICC	Superior_Temporal_Gyrus_anterior_division_Right_ICC	low risk < high risk	90.34	-0.08	0.936383	0.984036	-0.017	-0.429	0.396
22	fMRI_LCOR	Middle_Temporal_Gyrus_anterior_division_Left_LCOR	low risk < high risk	89.7	-0.072	0.942548	0.984036	-0.015	-0.428	0.398
232	fMRI_ICC	Hippocampus_r_ICC	low risk < high risk	90.94	-0.072	0.942801	0.984036	-0.015	-0.427	0.398
65	fMRI_LCOR	Parahippocampal_Gyrus_posterior_division_Left_LCOR	low risk > high risk	88.32	0.072	0.943031	0.984036	0.015	-0.398	0.427
239	fMRI_ICC	Cerebelum_Crus1_Left_ICC	low risk < high risk	90.53	-0.07	0.944686	0.984036	-0.014	-0.427	0.398
15	fMRI_LCOR	Temporal_Pole_Right_LCOR	low risk < high risk	87.13	-0.068	0.945996	0.984036	-0.014	-0.427	0.398
51	fMRI_LCOR	Juxtapositional_Lobule_Cortex_Left_LCOR	low risk < high risk	90.26	-0.067	0.946433	0.984036	-0.014	-0.426	0.399
202	fMRI_ICC	Temporal_Fusiform_Cortex_posterior_division_Right_ICC	low risk < high risk	90.83	-0.064	0.949083	0.984036	-0.013	-0.426	0.399
107	fMRI_LCOR	Cerebelum_Crus1_Left_LCOR	low risk < high risk	89.62	-0.064	0.94923	0.984036	-0.013	-0.426	0.399
115	fMRI_LCOR	Cerebelum_6_Left_LCOR	low risk < high risk	89.99	-0.06	0.951948	0.984036	-0.013	-0.425	0.4
386	fMRI_fALLF	Cerebelum_9_Right_fALLF	low risk > high risk	90.81	0.059	0.95292	0.984036	0.012	-0.4	0.425
264	fMRI_ICC	Vermis_10_ICC	low risk < high risk	90.32	-0.056	0.955423	0.984036	-0.012	-0.424	0.401
177	fMRI_ICC	Lateral_Occipital_Cortex_inferior_division_Right_ICC	low risk > high risk	90.81	0.054	0.956754	0.984036	0.011	-0.401	0.424
262	fMRI_ICC	Vermis_8_ICC	low risk > high risk	90.01	0.054	0.9568	0.984036	0.011	-0.401	0.424
233	fMRI_ICC	Hippocampus_l_ICC	low risk < high risk	89.26	-0.05	0.960211	0.984036	-0.01	-0.423	0.402
392	fMRI_fALLF	Vermis_6_fALLF	low risk < high risk	87.36	-0.05	0.960283	0.984036	-0.01	-0.423	0.402
99	fMRI_LCOR	Pallidum_l_LCOR	low risk > high risk	83.52	0.05	0.960288	0.984036	0.01	-0.402	0.423
163	fMRI_ICC	Inferior_Temporal_Gyrus_temporooccipital_part_Right_ICC	low risk < high risk	87.35	-0.049	0.961031	0.984036	-0.01	-0.423	0.403
252	fMRI_ICC	Cerebelum_8_Right_ICC	low risk < high risk	90.8	-0.048	0.961671	0.984036	-0.01	-0.423	0.403
316	fMRI_fALLF	Subcallosal_Cortex_fALLF	low risk < high risk	78.24	-0.038	0.969439	0.988563	-0.008	-0.421	0.404
118	fMRI_LCOR	Cerebelum_7b_Right_LCOR	low risk > high risk	88.01	0.034	0.972779	0.988563	0.007	-0.405	0.42
25	fMRI_LCOR	Middle_Temporal_Gyrus_temporooccipital_part_Right_LCOR	low risk < high risk	90.85	-0.033	0.973585	0.988563	-0.007	-0.419	0.406
130	fMRI_LCOR	Vermis_8_LCOR	low risk < high risk	85.57	-0.029	0.976781	0.988757	-0.006	-0.419	0.406
186	fMRI_ICC	Paracingulate_Gyrus_Left_ICC	low risk < high risk	89.64	-0.027	0.978769	0.988757	-0.005	-0.418	0.407
247	fMRI_ICC	Cerebelum_6_Left_ICC	low risk < high risk	89.46	-0.023	0.981909	0.989352	-0.005	-0.417	0.408
131	fMRI_LCOR	Vermis_9_LCOR	low risk < high risk	89.27	-0.019	0.984896	0.989352	-0.004	-0.417	0.409
35	fMRI_LCOR	Superior_Parietal_Lobule_Right_LCOR	low risk > high risk	89.44	0.016	0.987187	0.989352	0.003	-0.409	0.416
141	fMRI_ICC	Inferior_Frontal_Gyrus_pars_triangularis_Right_ICC	low risk < high risk	88.4	-0.013	0.989352	0.989352	-0.003	-0.415	0.41
